# Supplementary material for: MTCH2 controls energy demand and expenditure to fuel anabolism during adipogenesis
Source: EMBO J. 2025 Jan 3;44(4):1007–38. doi: 10.1038/s44318-024-00335-7 (PMC11832942; doi:10.1038/s44318-024-00335-7)
Supplement: Supplementary file 1 — Table EV1 [file 44318_2024_335_MOESM1_ESM.xlsx]

## Sheet: Table EV1
Table EV1.Results of ANOVA per compound group, followed by Tukey’s post-hoc test for pairwise comparisons. Each contrast is described by log-fold change, p-value, and fdr-corrected p-value (Figure 4A).
Groups	WT.mean	MKO.mean	MKO-R.mean	pval	p.KO_WT	p.WT_MKO-R	p.KO_MKO-R	fdr	fdr.KO_WT	fdr.WT_MKO-R	fdr.KO_MKO-R	fc.MKO_WT	fc.WT_MKO-R	fc.KO_MKO-R
FC	6.76046	6.25605	6.70965	1.13454e-06	1.83735e-06	0.468556	4.50722e-06	4.99197e-06	4.04216e-05	0.515412	1.23948e-05	-0.504406	0.050811	-0.453595
TC	6.91886	6.53115	6.78002	1.45266e-05	1.16188e-05	0.0167319	0.00038385	2.99408e-05	6.59588e-05	0.021653	0.000649592	-0.387707	0.138839	-0.248868
FA	1.78924	2.01785	1.56823	3.41237e-05	0.00363967	0.00450926	2.45962e-05	5.00481e-05	0.00571948	0.00661358	4.50931e-05	0.228615	0.221007	0.449622
FFA	0.83491	0.683563	0.72096	0.0001403	0.000140493	0.00114083	0.233725	0.000192912	0.000343427	0.00209153	0.257097	-0.151348	0.11395	-0.0373971
CE	0.852845	0.99986	0.465306	1.4804e-10	1.0923e-05	2.4092e-09	8.12585e-10	3.25687e-09	6.59588e-05	5.30024e-08	1.78769e-08	0.147015	0.38754	0.534554
DAG	0.298667	0.253083	0.361662	4.13504e-06	0.00247217	0.000247587	3.05425e-06	1.13714e-05	0.00435619	0.000620704	9.59909e-06	-0.0455847	-0.0629948	-0.10858
TAG	0.198711	0.279028	0.162069	7.28024e-07	1.49906e-05	0.00492342	6.35231e-07	4.33916e-06	6.59588e-05	0.0067697	3.49377e-06	0.0803168	0.0366417	0.116959
CL	0.528893	0.426471	0.476542	1.8055e-05	1.29659e-05	0.00210969	0.00283197	2.99408e-05	6.59588e-05	0.00357024	0.0036649	-0.102422	0.0523509	-0.050071
LCL	5.72279	5.38351	6.17948	1.63568e-06	0.00105341	0.000115911	1.2024e-06	5.99751e-06	0.00210683	0.000620704	5.29056e-06	-0.339272	-0.456698	-0.795969
LPA	0.306086	0.333275	0.318745	0.832333	0.817542	0.956503	0.943179	0.832333	0.817542	0.956503	0.943179	0.0271888	-0.0126586	0.0145303
LPC	0.239097	0.216662	0.3136	1.61088e-05	0.132163	0.00013808	1.68656e-05	2.99408e-05	0.153031	0.000620704	3.37311e-05	-0.0224345	-0.0745029	-0.0969374
LPE	0.236014	0.206228	0.270524	0.000902305	0.0587541	0.0302293	0.000675881	0.00104477	0.0760347	0.0369469	0.0010621	-0.0297863	-0.0345102	-0.0642966
LPG	3.57286	3.22184	3.31518	0.0003571	0.000342129	0.0029844	0.259589	0.000436455	0.000752684	0.00468978	0.271951	-0.35102	0.25768	-0.0933399
LPI	5.56909	5.13381	6.18691	1.69245e-05	0.00790569	0.000796389	1.26514e-05	2.99408e-05	0.011595	0.00159278	3.09255e-05	-0.43528	-0.617819	-1.0531
LPS	3.87347	3.76336	4.02557	0.0163987	0.321858	0.141056	0.0132772	0.0171796	0.354044	0.163327	0.0162277	-0.110106	-0.152104	-0.26221
PA	6.63521	6.56863	6.30708	0.000217492	0.403948	0.000243272	0.00126403	0.00028146	0.423184	0.000620704	0.00185391	-0.066581	0.328134	0.261553
PC	0.97801	0.92166	1.21955	1.94046e-06	0.117211	1.33774e-05	2.31074e-06	6.09859e-06	0.143258	0.000147151	8.4727e-06	-0.0563492	-0.241539	-0.297888
PE	0.892838	0.783901	0.976551	3.15052e-07	2.82415e-05	0.000224331	2.36348e-07	3.46558e-06	8.87591e-05	0.000620704	2.59982e-06	-0.108937	-0.0837134	-0.19265
PG	0.373412	0.310724	0.326656	1.90532e-05	1.88062e-05	0.000192623	0.100451	2.99408e-05	6.89562e-05	0.000620704	0.116312	-0.0626879	0.0467551	-0.0159328
PI	0.348327	0.313614	0.424474	1.66585e-05	0.0373043	0.000281391	1.44175e-05	2.99408e-05	0.0512934	0.000620704	3.17184e-05	-0.034713	-0.0761469	-0.11086
PS	1.04846	0.917159	1.16386	7.88939e-07	0.000104869	0.000282138	5.70602e-07	4.33916e-06	0.00028839	0.000620704	3.49377e-06	-0.131298	-0.115402	-0.246701
SM	0.5536	0.481509	0.558864	0.000989423	0.00257411	0.935491	0.00160461	0.00108837	0.00435619	0.956503	0.00220634	-0.0720911	-0.00526371	-0.0773548
