# Supplementary material for: MTCH2 controls energy demand and expenditure to fuel anabolism during adipogenesis
Source: EMBO J. 2025 Jan 3;44(4):1007–38. doi: 10.1038/s44318-024-00335-7 (PMC11832942; doi:10.1038/s44318-024-00335-7)
Supplement: Supplementary file 2 — Table EV2 [file 44318_2024_335_MOESM2_ESM.xlsx]

## Sheet: Table EV2
Table EV2.List of primers used in FigEV1(A), FigEV4(D), Fig5(B) and FigEV5(A, C).
S.no	Gene	Primers	Sequences
1	Fabp4	F	AAGTGGGAGTGGGCTTTGC
		R	CCGGATGGTGACCAAATCC
2	Parp1	F	TGGTTTCAAGTCCCTTGTCC
		R	TGCTGTCTATGGAGCTGTGG
3	Fasn	F	GGAGGTGGTGATAGCCGGTAT
		R	TGGGTAATCCATAGAGCCCAG
4	Pdha1	F	GAAATGTGACCTTCATCGGCT
		R	TGATCCGCCTTTAGCTCCATC
5	Scd1	F	TTCTTGCGATACACTCTGGTGC
		R	CGGGATTGAATGTTCTTGTCGT
6	Fam73b(Miga2)	F	GGAGGACTGAGGGTATGTCCA
		R	CAAGGGCTGTGGCAAAAAGA
7	cfd/Adipsin	F	CATGCTCGGCCCTACATGG
		R	CACAGAGTCGTCATCCGTCAC
8	AGPAT	F	TAAGATGGCCTTCTACAACGGC
		R	CCATACAGGTATTTGACGTGGAG
9	DGAT1	F	TCCGTCCAGGGTGGTAGTG
		R	TGAACAAAGAATCTTGCAGACGA
10	AdipoQ	F	GACAAGGCCGTTCTCTTCAC
		R	CAGACTTGGTCTCCCACCTC
11	Cebpa	F	GAACAGCAACGAGTACCGGGTA
		R	GCCATGGCCTTGACCAAGGAG
12	Cebpb	F	CAAGCTGAGCGACGAGTACA
		R	CAGCTGCTCCACCTTCTTCT
13	Cebpd	F	TGCCCACCCTAGAGCTGTG
		R	CGCTTTGTGGTTGCTGTTGA
14	Pparg2	F	TGCTGTTATGGGTGAAACTCT
		R	CGCTTGATGTCAAAGGAATGC
15	PLIN1	F	GGGACCTGTGAGTGCTTCC
		R	GTATTGAAGAGCCGGGATCTTTT
16	Importin8	F	CAGCAGGATTGCTTCGAGTA
		R	AGCATAGCACTCGGCATCTT
17	mTubulin	F	CCAGGGCTTCTTGGTTTTCC
		R	CGCTCAATGTCGAGGTTTCT
18	AcTH	F	CCTGATCCACATCTGCTGGAA
		R	ATTGCCGACAGGATGCAGAA
19	MTCH2	F	GGTCTTGTTCCTCGCCTTCT
		R	TGGTAGAAACCCCACTGTCC
20	ACSL1	F	ATCAGGCTGCTCATGGATGACC
		R	AGTCCAAGAGCCATCGCTTCAG
21	SCD1	F	CCTGGTTTCACTTGGAGCTGTG
		R	TGTGGTGAAGTTGATGTGCCAGC
22	β-actin	F	CATGTACGTTGCTATCCAGGC
		R	CTCCTTAATGTCACGCACGAT
