# Supplementary material for: MTCH2 controls energy demand and expenditure to fuel anabolism during adipogenesis
Source: EMBO J. 2025 Jan 3;44(4):1007–38. doi: 10.1038/s44318-024-00335-7 (PMC11832942; doi:10.1038/s44318-024-00335-7)
Supplement: Supplementary file 4 — Dataset EV1 [file 44318_2024_335_MOESM4_ESM.xlsx]

## Sheet: Dataset EV1
Dataset EV1. Results of ANOVA per metabolite, followed by Dunnett’s post-hoc test to compare KO and MKO-R to WT. Each contrast is described by log-fold change, p-value and fdr-corrected p-value (Fig EV1-Continued).
Compound	WT.mean	KO.mean	MKO-R.mean	WT.KO.fc	WT.KO.pval	WT.KO.fdr	WT.KO.t	WT.MKO-R.fc	WT.MKO-R.pval	WT.MKO-R.fdr	WT.MKO-R.t	WT.KO.sig
1-Deoxy-D-xylulose-5-phosphate (DXP)	17.0859	15.4944	15.7591	-1.59151	0.00511748	0.0158682	-4.07565	-1.32678	0.0143959	0.03491	-3.39771	1
2'-Deoxycytidine	18.2832	12.1272	19.4182	-6.15603	0.00614778	0.0172851	-3.95274	1.13498	0.697651	0.796143	0.728761	1
2'-Deoxyguanosine	21.7626	18.7388	23.0283	-3.02378	0.00232187	0.00917559	-4.62161	1.26572	0.145981	0.234971	1.93456	1
2-Hydroxy-3-(4-hydroxyphenyl)-2-propenoic acid	14.7526	11.3846	13.5946	-3.36797	0.0241129	0.0462168	-3.07054	-1.15797	0.494167	0.618169	-1.05571	1
2-Hydroxy-3-methylbutyric acid	15.8244	13.8795	15.4453	-1.94494	0.000353325	0.00298022	-6.05832	-0.379137	0.42435	0.548826	-1.18098	1
2-Hydroxybutyrate	15.4118	13.3232	15.4845	-2.08857	0.00259834	0.00964735	-4.54213	0.072744	0.981849	0.998802	0.158201	1
2-Hydroxyoctanoic acid	14.5146	12.5356	13.1207	-1.97904	0.000154626	0.00187484	-6.7645	-1.39397	0.00190044	0.00682752	-4.76468	1
2-Quinolinecarboxylic acid	15.7558	12.6827	12.6222	-3.07308	1.80593e-05	0.000418331	-8.87597	-3.13358	1.5403e-05	0.000166011	-9.0507	1
3-Methyladenine	16.8987	14.8009	16.3294	-2.09784	0.00595495	0.0169891	-3.974	-0.569356	0.480984	0.609875	-1.07855	1
3-Sulphino-L-alanine	17.873	16.0607	15.9096	-1.81233	0.00263562	0.00964735	-4.53211	-1.9634	0.0015554	0.00592479	-4.9099	1
4-Hydroxyphenyllactic acid	16.6759	14.1026	19.0132	-2.57323	0.000306766	0.00283394	-6.17542	2.33732	0.000617509	0.00292187	5.60927	1
5-Keto-D-gluconic acid	16.7942	14.3296	13.9014	-2.46451	0.000543552	0.00351497	-5.71001	-2.89276	0.000165918	0.00100588	-6.7022	1
6-Phosphogluconic acid	18.8398	16.2072	15.9858	-2.63268	0.0004433	0.00311132	-5.87328	-2.85399	0.000244363	0.00131685	-6.36699	1
Adenine	25.7448	23.165	20.6535	-2.57978	0.000449057	0.00311132	-5.86286	-5.09131	1.98783e-06	4.82049e-05	-11.5706	1
Adenosine	21.8774	18.7001	17.4707	-3.17728	0.00257982	0.00964735	-4.54717	-4.40675	0.000262364	0.00137564	-6.30671	1
Adenosine 3'-monophosphate (3'-AMP)	17.0718	15.6567	16.9684	-1.41513	0.00572964	0.0165903	-3.99979	-0.103442	0.939954	0.983334	-0.292372	1
Adenosine 5'-triphosphate	20.4179	18.3076	18.2944	-2.11032	0.00737605	0.0190794	-3.83194	-2.12344	0.00711483	0.0191705	-3.85575	1
Alpha-Hydroxyglutaric acid	18.3064	16.2264	19.7308	-2.07995	0.000963846	0.00515203	-5.26581	1.42439	0.0104168	0.0269004	3.60612	1
Alpha-Ketoglutaric acid	16.9202	14.361	16.7103	-2.55924	0.00552741	0.0164968	-4.02386	-0.209932	0.924393	0.975291	-0.330074	1
Asparagine	22.6899	20.6605	21.5085	-2.02943	0.0237073	0.0459922	-3.08122	-1.18143	0.180751	0.276108	-1.79373	1
Benzoate	19.7484	17.5401	16.8036	-2.20832	0.000714953	0.00420306	-5.49486	-2.94479	8.34428e-05	0.000622611	-7.32739	1
Beta-Alanine	23.4428	21.2599	22.9913	-2.18291	0.00909642	0.0226244	-3.69433	-0.451563	0.674916	0.779367	-0.764218	1
Beta-Hydroxyisovaleric acid	16.7495	15.182	17.4161	-1.56749	0.00461747	0.0146851	-4.14513	0.666651	0.189277	0.286873	1.76292	1
Cis-Aconitic acid	19.3939	15.459	13.2709	-3.93494	0.0156529	0.0330071	-3.34423	-6.12299	0.0010463	0.00446221	-5.20382	1
Citric acid	24.6461	21.5703	21.5173	-3.07578	0.000926015	0.00513277	-5.2962	-3.12875	0.00082176	0.00379575	-5.38741	1
Citrulline	24.9783	22.7408	22.8614	-2.23745	0.00290586	0.0104396	-4.46371	-2.11689	0.00411687	0.0124793	-4.2232	1
Cytidine	20.2355	17.9021	22.5885	-2.33342	0.0199616	0.0403391	-3.18977	2.35299	0.0191361	0.0441953	3.21652	1
Deoxyuridine	22.8963	20.2435	22.1274	-2.65282	0.0129014	0.0287687	-3.468	-0.768965	0.523936	0.639268	-1.00526	1
D-galactonate	23.6931	21.4211	21.0916	-2.27204	0.000325081	0.00286662	-6.12719	-2.60151	0.000116903	0.000788633	-7.0157	1
D-Glucosamine 6-phosphate	21.111	17.2189	19.2328	-3.89211	0.0010013	0.00515203	-5.23697	-1.87814	0.0574489	0.114898	-2.52711	1
Dodecyl sulfate	21.4735	18.2896	19.1781	-3.18387	8.2673e-05	0.00126604	-7.3361	-2.29537	0.000934986	0.00412244	-5.28887	1
D-Ribose 5-phosphate	22.4677	20.277	21.9746	-2.19067	2.36953e-05	0.000418331	-8.58397	-0.493057	0.146554	0.234971	-1.93201	1
Erythrose 4-phosphate	19.327	15.9988	15.5018	-3.32821	0.00877915	0.0221189	-3.71753	-3.82523	0.00382962	0.0121794	-4.27269	1
Flavin adenine dinucleotide (FAD)	20.976	19.4953	19.5811	-1.48067	0.00643255	0.0175763	-3.9226	-1.39494	0.00908059	0.0238059	-3.69546	1
Folic acid	20.0992	18.2198	18.2599	-1.87936	0.0256417	0.047376	-3.03187	-1.83924	0.0284253	0.0612724	-2.96714	1
Fumaric acid	19.8982	17.3508	20.0381	-2.54743	2.14714e-05	0.000418331	-8.68901	0.139837	0.851217	0.917422	0.476969	1
Gamma-Aminobutyric acid (GABA)	21.1015	19.1596	20.8001	-1.94189	0.000202568	0.00200829	-6.52794	-0.301455	0.519085	0.637357	-1.01338	1
Glucose 6-phosphate	25.0821	23.1148	22.812	-1.96732	2.37198e-05	0.000418331	-8.58287	-2.27007	7.3338e-06	0.00010746	-9.90368	1
Glutamic acid	26.7108	24.8097	26.4935	-1.90116	0.0003986	0.00311132	-5.95952	-0.21733	0.727968	0.821081	-0.681259	1
Glutamine	23.974	22.2716	24.9949	-1.7024	0.0109603	0.0257185	-3.57316	1.02089	0.105695	0.181459	2.14273	1
Glutathione reduced	16.6023	14.8811	22.1227	-1.7212	0.0141365	0.0311645	-3.40935	5.52041	3.20404e-06	6.90649e-05	10.9348	1
Glyceraldehyde 3-phosphate	19.6509	18.1748	18.8998	-1.47606	0.000442011	0.00311132	-5.87563	-0.751084	0.0274183	0.0597657	-2.98978	1
Glycerol	22.9055	20.9969	21.9705	-1.90864	0.00140949	0.00651052	-4.9821	-0.93502	0.065951	0.127945	-2.44066	1
Glycine	21.8676	19.7611	20.6565	-2.10655	0.0110033	0.0257185	-3.57063	-1.21112	0.121614	0.201651	-2.05286	1
Guanine	20.3474	17.8722	25.0196	-2.47518	0.00103572	0.00515203	-5.21148	4.67219	7.75485e-06	0.00010746	9.83726	1
Guanosine	21.2371	19.5149	24.0166	-1.72217	0.00353202	0.0120213	-4.32831	2.77948	0.00012084	0.000788633	6.98562	1
Guanosine 5'-monophosphate (5'-GMP)	3.39124	12.9176	17.1864	9.52634	0.0176624	0.0368441	3.26735	13.7951	0.00199041	0.00702071	4.73146	1
Hexanoic acid	20.0545	17.7423	17.4523	-2.31223	8.48378e-05	0.00126604	-7.31183	-2.60225	3.33023e-05	0.000309939	-8.22896	1
Hippuric acid	13.011	11.4456	11.0933	-1.56543	0.0148869	0.0320896	-3.37627	-1.9177	0.00467991	0.0137561	-4.13603	1
Leu-Ala	18.6241	16.5147	16.419	-2.10941	0.00402442	0.0133422	-4.23871	-2.20506	0.00304576	0.00984795	-4.43093	1
Leu-Gly	20.6653	18.3643	18.89	-2.30102	0.0119908	0.027693	-3.51512	-1.7753	0.0427362	0.0882003	-2.712	1
Levulinic acid	17.3383	15.1944	15.1405	-2.14392	3.485e-07	6.76089e-05	-14.179	-2.1978	2.81157e-07	1.09089e-05	-14.5353	1
L-Norleucine	26.7072	24.6024	25.2064	-2.10486	0.0243195	0.0462168	-3.06517	-1.50082	0.0988227	0.172717	-2.18555	1
Lumichrome	17.7108	15.4088	16.6069	-2.30196	0.000177211	0.00190994	-6.64436	-1.10387	0.020075	0.0452854	-3.18619	1
Maleate	16.2568	13.8375	12.4927	-2.41927	0.0181853	0.0375314	-3.24883	-3.76405	0.00127747	0.00508158	-5.05472	1
Malic acid	24.462	21.9914	24.4944	-2.4706	1.45998e-05	0.000418331	-9.11015	0.0323459	0.989623	0.998802	0.119273	1
Mannose 6-phosphate	24.5129	22.3017	23.4679	-2.21117	1.09028e-05	0.000418331	-9.43995	-1.04491	0.00291735	0.00959266	-4.46096	1
Mesaconic acid	15.3658	13.6127	16.0922	-1.75308	0.00156678	0.0069081	-4.90458	0.726438	0.12555	0.204678	2.03235	1
Methionine	24.4624	22.351	22.9636	-2.11137	0.0212494	0.0420652	-3.15025	-1.49879	0.0912349	0.165416	-2.23625	1
Methionine sulfoxide	19.8489	17.8831	19.584	-1.96583	0.00224155	0.0090596	-4.64661	-0.264855	0.762745	0.845558	-0.626034	1
Methyl vanillate	14.5472	12.4778	12.8121	-2.06938	0.000468906	0.00313682	-5.82802	-1.73513	0.00160574	0.00599064	-4.88667	1
Myo-Inositol	20.339	18.6125	22.7797	-1.72652	0.00405766	0.0133422	-4.23309	2.4407	0.000386767	0.00187582	5.98412	1
N-Acetyl-L-methionine	22.2152	19.8815	21.1061	-2.33365	0.00210937	0.00870675	-4.68992	-1.10911	0.0922883	0.165777	-2.22897	1
N-Acetylneuraminic acid	23.3413	21.7181	23.4166	-1.62312	0.0262201	0.0475392	-3.01784	0.0753753	0.985715	0.998802	0.140144	1
Nepsilon-Acetyl-L-lysine	20.8252	17.7973	16.0355	-3.02784	0.00703906	0.0184538	-3.86284	-4.78964	0.000331695	0.00167262	-6.11049	1
N-Formyl-L-Methionine	18.2603	16.5056	17.3429	-1.7547	0.00349213	0.0120213	-4.33615	-0.917411	0.0868974	0.159039	-2.26707	1
Nicotinic acid	23.1232	20.1047	22.3174	-3.01851	0.00697078	0.0184538	-3.86929	-0.805804	0.507505	0.627108	-1.03292	1
O-Phosphoethanolamine	20.5181	18.4802	20.2023	-2.03792	1.90499e-05	0.000418331	-8.81793	-0.315848	0.333161	0.45198	-1.36665	1
Oxalate	17.8896	15.5001	16.0346	-2.38951	5.18843e-06	0.000335519	-10.324	-1.85503	4.11242e-05	0.00036264	-8.01476	1
Pantothenate	23.5905	21.8954	24.7425	-1.69506	0.00994565	0.0238204	-3.63618	1.15202	0.0628094	0.124337	2.47126	1
Phe-Ala	17.2954	14.9121	14.7213	-2.38329	0.00416916	0.0134803	-4.21458	-2.5741	0.00256214	0.00872027	-4.55201	1
Phe-Gly	21.1668	18.0997	18.0684	-3.06708	0.00520194	0.0158682	-4.06463	-3.09841	0.00489124	0.0139544	-4.10616	1
Phenol red	20.6567	19.2068	18.9034	-1.44997	0.000788365	0.00449832	-5.4193	-1.75335	0.000196755	0.00115668	-6.55317	1
Phenylacetic acid	17.042	14.9931	15.7242	-2.04888	0.00062877	0.00393488	-5.59508	-1.31778	0.0105383	0.0269004	-3.5986	1
Phenylalanine	25.812	23.774	24.3947	-2.03798	0.0211061	0.0420652	-3.15453	-1.41727	0.0975549	0.172717	-2.19376	1
Phenylpyruvic acid	16.5007	13.7165	14.2919	-2.78423	0.00162144	0.0069902	-4.87959	-2.20881	0.0069515	0.0189942	-3.87112	1
Phosphocreatine	17.0417	13.9283	15.4259	-3.11346	0.02313	0.0453254	-3.09675	-1.61588	0.237937	0.33941	-1.6072	1
Phosphoenolpyruvate	23.442	21.5111	18.8226	-1.93097	0.00304535	0.0107418	-4.43102	-4.61941	4.15983e-06	8.07007e-05	-10.6002	1
Phosphonoacetic acid	14.1609	12.1088	10.6282	-2.05208	0.00815564	0.0208183	-3.7658	-3.5327	0.000213417	0.00121773	-6.4829	1
Phosphoric acid	26.518	24.6324	25.1039	-1.88559	0.000107917	0.00149542	-7.08875	-1.41417	0.000901641	0.00406787	-5.31649	1
Phosphorylcholine	21.426	19.6452	21.5798	-1.78084	0.00150701	0.00679906	-4.93301	0.153778	0.878611	0.941715	0.425974	1
Phthalic acid	18.2649	16.066	16.2711	-2.19895	2.1466e-06	0.00020822	-11.4661	-1.99384	4.89332e-06	8.63004e-05	-10.3966	1
Pro-Gly	21.9004	18.7472	18.242	-3.15321	0.000150903	0.00187484	-6.78613	-3.65835	4.73876e-05	0.000394109	-7.87328	1
Proline	23.7499	21.5517	23.1527	-2.19814	0.0155181	0.0330071	-3.34975	-0.597138	0.582265	0.697281	-0.909982	1
Pyrrole-2-carboxylic acid	16.1068	13.8608	14.6435	-2.24601	0.00236484	0.00917559	-4.60861	-1.46334	0.0268622	0.0592189	-3.00265	1
Pyruvic acid	21.1019	18.0221	17.823	-3.07981	0.0198325	0.0403391	-3.19388	-3.27889	0.0143372	0.03491	-3.40033	1
Raffinose	19.5043	17.5029	13.5598	-2.00143	0.0245378	0.0462168	-3.05954	-5.94455	1.49028e-05	0.000166011	-9.08731	1
Riboflavin	16.4387	14.6364	13.8604	-1.80236	0.00169861	0.00716371	-4.8458	-2.57831	0.000128215	0.000802379	-6.93202	1
Saccharate	16.1547	14.6787	13.3753	-1.47597	0.00020704	0.00200829	-6.50906	-2.77941	1.21754e-06	3.37434e-05	-12.2572	1
S-Adenosylhomocysteine	21.3073	19.6663	20.5139	-1.64097	0.000438847	0.00311132	-5.88143	-0.79339	0.034622	0.0722222	-2.84361	1
Sedoheptulose	18.7553	16.4217	17.5429	-2.33362	0.00979973	0.0237643	-3.64579	-1.21237	0.155299	0.241024	-1.89408	1
Sedoheptulose 7-phosphate	22.6622	20.4482	21.2869	-2.21399	0.000173016	0.00190994	-6.66536	-1.37533	0.00464906	0.0137561	-4.14051	1
Serine	22.9961	20.7961	21.072	-2.19993	0.00978701	0.0237643	-3.64663	-1.92405	0.0199756	0.0452854	-3.18933	1
S-Hexylglutathione	18.53	15.506	15.548	-3.024	0.0010343	0.00515203	-5.21251	-2.98205	0.0011389	0.004701	-5.1402	1
Stachyose	20.011	17.8711	16.5391	-2.13988	0.0258999	0.0474018	-3.02557	-3.47189	0.00155755	0.00592479	-4.9089	1
Sucrose	18.2629	12.7503	0	-5.51258	0.00111143	0.00539045	-5.15847	-18.2629	6.86526e-08	3.32965e-06	-17.0897	1
Tartrate	16.2496	13.7876	14.2657	-2.46197	0.00118403	0.00560247	-5.11118	-1.98393	0.00480092	0.0139012	-4.11876	1
Taurine	22.3157	20.0485	22.969	-2.26715	0.0253468	0.0472815	-3.03914	0.653292	0.603763	0.714208	0.875745	1
Thiamine	17.9473	15.3575	14.8058	-2.58979	0.00689875	0.0184538	-3.87616	-3.14145	0.00207449	0.00718663	-4.70184	1
Thiolactic acid	19.0324	16.6737	16.9322	-2.35865	1.3078e-05	0.000418331	-9.23334	-2.10014	3.35501e-05	0.000309939	-8.22135	1
Threonine	23.9412	21.7762	23.0534	-2.16508	0.00561231	0.0164968	-4.01364	-0.887853	0.22494	0.328572	-1.64591	1
Thymidine	23.0916	20.2657	22.7381	-2.82595	0.00523488	0.0158682	-4.06038	-0.353507	0.833746	0.906346	-0.507926	1
Thymine	22.8937	20.2147	22.6594	-2.67906	0.00631768	0.017509	-3.93458	-0.234335	0.918205	0.975291	-0.344154	1
Tyrosine	24.3217	22.2394	23.0754	-2.08227	0.0126459	0.0285268	-3.48086	-1.24624	0.115987	0.195665	-2.0833	1
Uracil	25.154	23.3697	25.0345	-1.78439	0.0146491	0.0319317	-3.38656	-0.119526	0.963201	0.989213	-0.226846	1
Uridine 5'-monophosphate (5'-UMP)	14.3316	16.1691	19.3793	1.83748	0.0122724	0.02801	3.50016	5.04768	9.3682e-06	0.000121162	9.61516	1
Vanillin	16.3145	13.5185	12.4807	-2.79595	0.000697037	0.00420306	-5.51458	-3.83384	6.52094e-05	0.000506025	-7.56165	1
2'-Deoxyadenosine 5'-monophosphate (dAMP)	18.3314	17.2472	17.2365	-1.08417	0.210823	0.274495	-1.69017	-1.09489	0.205693	0.309336	-1.70689	0
2'-Deoxyguanosine 5'-diphosphate (DGDP)	15.5042	13.4564	10.7532	-2.04776	0.733559	0.795031	-0.672447	-4.75099	0.25458	0.355314	-1.56014	0
2'-Deoxyguanosine 5'-monophosphate (dGMP)	16.9834	15.7646	16.1982	-1.21875	0.0627581	0.0981861	-2.47177	-0.785156	0.243075	0.344208	-1.59239	0
2'-Deoxyinosine	21.9559	19.2712	22.929	-2.68478	0.0316976	0.0551248	-2.89885	0.973109	0.497084	0.618169	1.0507	0
2'-O-Methylguanosine	18.8432	17.0053	19.6589	-1.83794	0.0527869	0.0859944	-2.58003	0.81562	0.443796	0.570175	1.14493	0
2'-O-Methyluridine	14.8361	13.7002	16.4988	-1.13583	0.366652	0.439078	-1.29474	1.66276	0.154989	0.241024	1.89539	0
3-Phenyllactic acid	13.2225	9.63886	7.51938	-3.5836	0.20943	0.274495	-1.69467	-5.70308	0.0437773	0.0884666	-2.69697	0
3-Phosphoglyceric acid	24.7694	22.8129	19.47	-1.9565	0.0318247	0.0551248	-2.89634	-5.29943	4.87557e-05	0.000394109	-7.8451	0
5'-Methylthioadenosine (MTA)	15.3684	13.1675	14.5516	-2.20092	0.18411	0.242976	-1.78144	-0.816824	0.740711	0.830624	-0.661143	0
5-Methyluridine	19.3134	17.5149	20.707	-1.79848	0.0754765	0.114394	-2.35593	1.39367	0.172279	0.265254	1.82565	0
5-Oxoproline	24.4411	23.3678	25.5703	-1.07332	0.0891664	0.132048	-2.25077	1.1292	0.0740461	0.142227	2.36797	0
6-Biopterin	0	0	15.5726	0	1	1	-1.89323e-14	15.5726	6.66134e-16	1.2923e-13	135.516	0
Ac-Val-OH	14.1657	12.4989	14.601	-1.6668	0.0457745	0.0758996	-2.6691	0.435317	0.717895	0.814454	0.697087	0
Adenosine 5'-monophosphate (5'-AMP)	6.53289	15.785	16.6489	9.25212	0.0331186	0.0568584	2.87139	10.1161	0.0216139	0.0481965	3.13951	0
Adenosine 5'-diphosphate (ADP)	18.4761	17.0602	17.1433	-1.41591	0.300906	0.374203	-1.44121	-1.33283	0.337679	0.453389	-1.35665	0
Adenylosuccinic acid	0	0	10.2556	0	1	1	-4.73451e-15	10.2556	6.54306e-09	4.23118e-07	22.3183	0
Allantoin	15.9613	15.0917	16.3541	-0.869659	0.333697	0.408113	-1.36546	0.392774	0.768551	0.847153	0.616698	0
Arginine	20.7303	17.9237	19.2691	-2.80662	0.0997581	0.143474	-2.17956	-1.46124	0.449376	0.573546	-1.13477	0
Argininosuccinic acid	15.5219	8.84507	13.9834	-6.67684	0.0541296	0.0867863	-2.56433	-1.53852	0.784455	0.859799	-0.590891	0
Aspartic acid	24.5945	22.9184	23.4041	-1.67617	0.0288853	0.050957	-2.95707	-1.19042	0.112982	0.192268	-2.10012	0
Beta-hydroxyisobutyrate	16.8975	16.8333	18.2216	-0.0641622	0.99714	1	-0.0624399	1.32406	0.369663	0.491196	1.28851	0
beta-Lactose	20.1762	17.4777	11.5603	-2.69853	0.622132	0.705811	-0.846751	-8.61591	0.0433204	0.0884648	-2.70352	0
Beta-Nicotinamide adenine dinucleotide (beta-NAD)	19.2039	17.2569	11.6683	-1.94694	0.786568	0.847746	-0.587434	-7.53558	0.0859977	0.159039	-2.27365	0
Cystathionine	17.3206	16.5407	21.7589	-0.779914	0.4008	0.471316	-1.22608	4.4383	0.000121954	0.000788633	6.9773	0
Cysteate	15.6316	14.6634	17.6635	-0.968194	0.0695966	0.108014	-2.40691	2.03189	0.00128349	0.00508158	5.05123	0
Cystine	19.3709	19.1977	15.7623	-0.173232	0.981529	1	-0.159607	-3.60863	0.0161373	0.0386499	-3.3248	0
Cytidine 5'-diphosphate (CDP)	10.8868	10.1513	14.0547	-0.735462	0.97772	1	-0.175543	3.16786	0.680112	0.780721	0.756118	0
Cytidine 5'-diphosphocholine (CDP-choline)	18.2979	16.9151	19.6709	-1.38281	0.334484	0.408113	-1.36371	1.37298	0.338873	0.453389	1.35402	0
Cytidine 5'-monophosphate (CMP)	15.1539	14.8022	16.5549	-0.351739	0.848615	0.909565	-0.481646	1.40102	0.149627	0.235996	1.91845	0
Dihydroorotic acid	13.9168	13.5816	17.5445	-0.335219	0.986055	1	-0.138447	3.62773	0.277904	0.385096	1.49827	0
Dihydroxyacetone phosphate	20.302	18.486	20.245	-1.81602	0.0282918	0.0508205	-2.9701	-0.0569456	0.993654	0.998802	-0.0931342	0
Ethylenediaminetetraacetic acid	16.3144	6.68402	11.541	-9.63036	0.104998	0.148683	-2.14696	-4.7734	0.489263	0.616345	-1.06416	0
Fructose 1-phosphate	13.1165	12.6396	16.2669	-0.47681	0.328169	0.405508	-1.37782	3.15042	1.46853e-05	0.000166011	9.10365	0
Galactarate	16.2258	15.4108	13.3859	-0.814987	0.405256	0.473612	-1.21741	-2.83996	0.00400353	0.0123307	-4.24227	0
Gluconate	19.9229	18.295	21.2082	-1.62793	0.0531924	0.0859944	-2.57525	1.28528	0.125381	0.204678	2.03322	0
Glucuronic acid	19.7595	17.6188	17.4208	-2.14071	0.0462061	0.075966	-2.66324	-2.33876	0.0311563	0.0664211	-2.90963	0
Glutathione oxidized	4.62885	2.69439	24.9151	-1.93446	0.644642	0.720511	-0.811458	20.2863	2.54232e-05	0.000259584	8.50957	0
Glutathionesulfonic acid	0	0	17.2544	0	1	1	-6.65544e-15	17.2544	5.88418e-15	5.70766e-13	105.568	0
Glyceraldehyde	25.6641	25.0697	26.9063	-0.594444	0.664506	0.732467	-0.780446	1.2422	0.229912	0.330392	1.63089	0
Glycerol 3-phosphate	22.5154	20.8483	22.6675	-1.66712	0.0601968	0.0950945	-2.49787	0.152098	0.962871	0.989213	0.227891	0
Guaiacol	10.752	8.14667	3.37827	-2.60537	0.277669	0.347534	-1.49887	-7.37378	0.00400431	0.0123307	-4.24214	0
Guanosine 5'-diphosphate (GDP)	15.6404	14.9441	17.2917	-0.696282	0.646231	0.720511	-0.808973	1.65125	0.149616	0.235996	1.9185	0
Guanosine 5'-triphosphate (GTP)	17.5588	16.0745	18.0949	-1.48428	0.0771817	0.116072	-2.34187	0.536168	0.622639	0.723305	0.845954	0
Guanosine diphosphate mannose (GDP-mannose)	14.1415	9.62974	2.75586	-4.51174	0.362393	0.436673	-1.30362	-11.3856	0.017051	0.0403401	-3.28974	0
Hypoxanthine	24.7977	23.3748	25.8232	-1.42292	0.100623	0.143536	-2.17407	1.02556	0.252116	0.354424	1.56695	0
Indole-3-lactic acid	8.37587	8.00165	5.41858	-0.374219	0.991292	1	-0.109191	-2.95729	0.611893	0.717553	-0.862888	0
Inosine	23.0645	21.6245	25.1141	-1.44005	0.242469	0.309468	-1.59412	2.04956	0.0866531	0.159039	2.26885	0
Inosine 5'-diphosphate (IDP)	16.7128	14.5826	2.41874	-2.13018	0.485538	0.564038	-1.07062	-14.294	9.73028e-05	0.000699138	-7.18412	0
Inosine 5'-monophosphate	6.12884	12.1817	17.0051	6.05281	0.0602919	0.0950945	2.49688	10.8763	0.0028121	0.009406	4.48664	0
Isovaleryl-L-carnitine	0	4.85006	14.2849	4.85006	0.118262	0.163878	2.07083	14.2849	0.000336249	0.00167262	6.09921	0
Isoxanthopterin	1.81925	8.61556	6.8549	6.7963	0.129164	0.176464	2.01403	5.03565	0.280255	0.385599	1.49227	0
Lysine	23.7769	21.7944	22.1403	-1.98248	0.0356031	0.0600609	-2.82613	-1.63653	0.078281	0.148887	-2.33296	0
Methyl beta-D-galactoside	21.6035	20.3073	20.2801	-1.29621	0.236608	0.303987	-1.61108	-1.32345	0.225258	0.328572	-1.64494	0
N-(phenylacetyl)glycine	13.4183	12.5275	15.9258	-0.890772	0.400862	0.471316	-1.22595	2.50751	0.0132466	0.0333745	3.45104	0
N6-(Delta2-Isopentenyl)-adenine	16.1026	15.1947	18.0348	-0.907927	0.652926	0.723815	-0.798514	1.93216	0.208001	0.310402	1.69932	0
N-Acetyl-Asp-Glu	19.2665	17.4673	20.9262	-1.79924	0.0734175	0.11215	-2.37333	1.65964	0.0982591	0.172717	2.18919	0
N-Acetylglucosamine	17.2653	17.4623	19.5433	0.197015	0.944774	0.992874	0.279869	2.27806	0.0185545	0.0433684	3.23608	0
N-Acetyl-L-alanine	20.6355	19.1515	20.8039	-1.48399	0.135386	0.182395	-1.98357	0.168483	0.963718	0.989213	0.225203	0
N-Acetyl-L-glutamine	15.6377	14.442	19.8892	-1.19569	0.180108	0.239321	-1.79611	4.25149	0.000238862	0.00131685	6.38639	0
N-Acetyl-L-phenylalanine	14.1487	12.5104	13.5839	-1.63835	0.173874	0.232631	-1.81953	-0.564833	0.761958	0.845558	-0.627298	0
NADP	16.2472	16.0221	14.907	-0.225119	0.946813	0.992874	-0.274439	-1.34017	0.228948	0.330392	-1.63378	0
N-Alpha-Acetyllysine	4.43591	8.9921	7.38423	4.55619	0.350706	0.425232	1.32836	2.94831	0.613988	0.717553	0.85958	0
Nepsilon-Trimethyllysine	12.2958	9.07389	0.734022	-3.2219	0.0372856	0.0623569	-2.79726	-11.5618	6.55737e-06	0.000106011	-10.038	0
Nicotinamide	21.3654	20.2805	20.7017	-1.08495	0.134542	0.182395	-1.98763	-0.66371	0.40603	0.532228	-1.21591	0
O-Phosphoserine	14.8255	12.695	10.9616	-2.13055	0.123647	0.170124	-2.04219	-3.86395	0.00896694	0.0238059	-3.70369	0
Orotic acid	22.6085	20.9283	21.9017	-1.68016	0.108185	0.150992	-2.12787	-0.706779	0.591574	0.704082	-0.895112	0
Orotidine	16.29	15.9941	18.5455	-0.295899	0.980419	1	-0.164401	2.25555	0.38707	0.510827	1.25318	0
Phenylacetylglutamine	7.16738	9.02456	7.03072	1.85717	0.919076	0.974321	0.342199	-0.136664	0.999534	0.999534	-0.0251814	0
Pseudouridine	22.3438	20.7246	22.8501	-1.61923	0.0288931	0.050957	-2.9569	0.506311	0.573172	0.690654	0.924585	0
Pyridoxine	16.4894	15.0508	17.7257	-1.43864	0.0704482	0.108468	-2.39927	1.23626	0.119945	0.200598	2.06175	0
Saccharopine	18.3463	16.8889	16.7026	-1.45741	0.0998399	0.143474	-2.17904	-1.64368	0.0642004	0.125807	-2.45753	0
S-Carboxymethyl-L-cysteine	13.0057	11.7469	0	-1.25888	0.393701	0.468576	-1.24001	-13.0057	8.34588e-07	2.6985e-05	-12.8108	0
Succinic acid	19.2048	18.3719	20.7723	-0.832861	0.688598	0.750494	-0.742888	1.56759	0.319186	0.436071	1.39825	0
Thiamine pyrophosphate	18.5512	17.0142	15.9626	-1.53691	0.0779673	0.116351	-2.33549	-2.58851	0.0063279	0.0175373	-3.93351	0
Thymidine 5'-monophosphate	19.4945	18.7024	19.0434	-0.792131	0.216001	0.279361	-1.67365	-0.451109	0.55555	0.673604	-0.953122	0
Thymol	9.36587	4.88523	3.7213	-4.48064	0.554431	0.636447	-0.954946	-5.64457	0.412737	0.537389	-1.20301	0
Trans-Aconitic acid	13.7795	9.59774	4.67605	-4.18179	0.251022	0.318289	-1.56998	-9.10348	0.0139523	0.034702	-3.41775	0
trans-Cinnamic acid	12.0536	6.72438	2.01846	-5.32918	0.106541	0.149775	-2.13765	-10.0351	0.00551562	0.0155077	-4.02529	0
Tryptophan	23.7972	22.0162	22.7585	-1.78099	0.0335013	0.0570109	-2.8642	-1.03875	0.216991	0.321345	-1.67053	0
Ureidosuccinic acid	17.5605	16.3916	17.1598	-1.16885	0.552152	0.636447	-0.958664	-0.400675	0.925018	0.975291	-0.328625	0
Uric acid	14.7796	8.72076	6.08209	-6.05882	0.275296	0.346802	-1.50498	-8.69749	0.102806	0.178074	-2.1604	0
Uridine 5'-diphosphate (5'-UDP)	9.91761	12.3307	17.0491	2.41308	0.66835	0.732542	0.774453	7.13145	0.0839641	0.158146	2.28877	0
Uridine 5'-triphosphate	15.3267	14.5172	18.0226	-0.809463	0.616094	0.703072	-0.856259	2.69596	0.0341709	0.072056	2.85182	0
Uridine diphosphategalactose	15.889	9.61473	16.6859	-6.27425	0.0900589	0.132359	-2.24446	0.796939	0.942784	0.983334	0.285086	0
Uridine diphosphate-N-acetylglucosamine (UDP-Glc-NAc)	19.1771	19.6105	23.8158	0.433391	0.866912	0.924071	0.448175	4.63863	0.00181744	0.00665253	4.79687	0
Xanthine	25.5133	23.6855	21.2299	-1.8278	0.0940506	0.137187	-2.21698	-4.28339	0.00105805	0.00446221	-5.19542	0
Xanthosine	18.506	17.8783	18.8929	-0.627736	0.641025	0.720511	-0.817114	0.386822	0.836268	0.906346	0.50352	0
