# Supplementary material for: MTCH2 controls energy demand and expenditure to fuel anabolism during adipogenesis
Source: EMBO J. 2025 Jan 3;44(4):1007–38. doi: 10.1038/s44318-024-00335-7 (PMC11832942; doi:10.1038/s44318-024-00335-7)
Supplement: Supplementary file 5 — Source data Fig. 1 [file 44318_2024_335_MOESM5_ESM.zip]

Archive with 3 entries (3 files):
- Figure1/1A.xlsx
- Figure1/1B.xlsx
- Figure1/1C .pdf
