# Supplementary material for: MTCH2 controls energy demand and expenditure to fuel anabolism during adipogenesis
Source: EMBO J. 2025 Jan 3;44(4):1007–38. doi: 10.1038/s44318-024-00335-7 (PMC11832942; doi:10.1038/s44318-024-00335-7)
Supplement: Supplementary file 5 — Source data Fig. 1 [file 44318_2024_335_MOESM5_ESM.zip › Figure1/1A.xlsx]

## Sheet: Fig1A_All metabolites_for PCA
rownum	Sample.Code	sample.ID	Group	Time.Point	3-HBA	alpha-Ketoglutaric Acid	Citrate	Fumarate	Lactate	Malate	Pyruvate	Succinate	Acetyl CoA	Malonyl CoA	NADH	ADP Results	ATP Results	NAAD Results	NAD Results	NADP Results	NAM Results	NAMN Results	NMN Results	C02	C03	C04 Butyryl	C04 Isobutyryl	C04-OH Butyryl	C04-OH Isobutyryl	C05 2-Methylbutyryl	C05 Isovaleryl	C05:1	C05-OH	C06	C08	C12	C14	C14:2	C16	C16:1	C18	C18:1	C18:2	C20	C20:1	C20:2	C20:3	C20:4	C20-OH/C22:6
1	1	WT1	WT	1hr	0.381951	0.859654	0.670931	2.30777	778.218	21.3303	15.1965	4.26206	0.381951	0.859654	0.4061	1.40058	2.0009	0.503599	0.771444	1.14678	4.25665	1.86789	0.275791	1.23224	0.309681	0.113472	0.0256726	0.0012555	0.00707714	0.0643615	0.0163095	0.000620251	0.00535532	0.000625229	0	0.000112037	0.00185338	0.0006196	0.0223697	0.000596517	0.0125341	0.0355385	0.00520872	0	0	0	0.00172353	0.0240544	0.00263785
2	2	WT2	WT	1hr	0.5247	0.49035	0.0661524	3.15653	1027.57	35.2121	18.0178	0	0.5247	0.49035	1.15306	2.14068	2.82218	0.572408	1.70484	1.47748	6.28018	2.68166	1.0718	1.5062	0.620327	0.121338	0.0201775	0	0.00552076	0.122927	0.0276928	0.00082523	0.00691187	0.0014805	6.89816e-05	0.000441414	0.00242367	0.000854173	0.0235246	0	0.0266565	0.0337117	0.00230734	0	0.000706102	0	7.23005e-05	0.00798597	0.000910942
3	3	WT3	WT	1hr	0.374837	0.426821	2.99502	2.82089	1099.34	28.6197	16.3232	6.19123	0.374837	0.426821	0.321826	1.34342	2.95986	0.214729	0.868518	0.918175	4.41004	1.80744	0.354598	0.940361	0.345204	0.10025	0.01702	0.00163279	0.00662493	0.0550469	0.0198263	0.000645251	0.00523912	0.00162683	0.000218441	0.000130566	0.00252395	0.000684836	0.0276223	0	0.026451	0.0374241	0.00411165	0	0.00119771	0	0.0026554	0.0317302	0.00419066
4	4	WT4	WT	1hr	0.956972	1.33798	8.67176	6.1416	2156.89	29.9737	26.6487	13.4301	0.956972	1.33798	0.531133	1.05833	2.10988	0	0.755968	0.636402	5.95862	2.19106	1.15438	1.14038	0.343401	0.0678487	0.0177535	0.000292583	0.00394903	0.110891	0.0168456	0.000994993	0.00481914	0.00164239	0.000144714	0.000440904	0.00301266	0.00100377	0.040889	0	0.021588	0.0189118	0	0	0.000656077	0	0	0.00272403	0.000178754
5	5	WT5	WT	1hr	0.640083	0.553617	3.73531	2.84289	1110.89	31.9181	12.2457	9.59737	0.640083	0.553617	5.90957	1.74065	1.95742	0.196269	1.97957	0.566957	6.75023	2.10928	1.09437	1.22674	0.414964	0.155025	0.0287417	0.000256811	0.00907272	0.108425	0.0249744	0.00109964	0.00510204	0.00148761	9.94534e-05	0.000453285	0.00248078	0.00102922	0.0260669	0	0.0238493	0.0174934	0	0	0.000334202	0	0	0.000826706	0
6	6	WT6	WT	1hr	0.364781	0.205554	0.663041	4.24556	1071.98	30.7365	15.31	7.64818	0.364781	0.205554	3.40312	1.40542	2.54761	0.364901	1.73392	0.538962	6.01756	1.09941	0.47928	1.25106	0.414765	0.0724349	0.0188218	0.000358034	0.00502291	0.111874	0.0229311	0.00110536	0.005661	0.00173707	9.59157e-05	0.000110246	0.00250545	0.000921338	0.0664381	0	0.0205679	0.0329916	0.00010154	0	0.00180207	0	0	0.0043918	0
7	7	KO1	KO	1hr	0.145329	0.526932	1.114	1.92784	627.997	19.5738	15.3806	2.24767	0.145329	0.526932	0.339757	0.72859	2.1941	0	0.590108	0.675414	8.21028	1.12562	0.248857	0.411104	0.213496	0.020023	0.00907567	0	0.00119845	0.0751107	0.0105028	0.000584058	0.00266242	0.000156905	0	8.48858e-05	0.00173633	0.000498532	0.00992792	0.00521487	0.001644	0.0785847	0.0102231	0	0	7.84391e-05	0.00260359	0.0179665	0.00387222
8	8	KO2	KO	1hr	0.210662	0.185235	0.375324	2.846	840.823	29.6425	26.0015	3.6505	0.210662	0.185235	1.18987	4.7115	17.0309	0.923703	5.19356	2.91919	11.5919	0.893698	0.292985	0.620904	0.253431	0.0231387	0.0148256	0	0.002468	0.0822705	0.0142809	0.000819559	0.0037303	0.000186746	0	0.000119843	0.00164875	0.000688803	0.0102917	0	0.00210283	0.0507865	0.00477024	0	0	0	0.000950807	0.0128438	0.00517759
9	9	KO3	KO	1hr	0.130528	0.406833	0.711582	3.17397	738.466	28.9275	15.2507	5.29788	0.130528	0.406833	0.923305	35.632	17.0934	1.79265	4.92185	2.94328	12.3009	0.759089	0.15762	0.944466	0.467936	0.0414099	0.0199932	0	0.00273377	0.151465	0.0205642	0.000896365	0.0051035	0.000426313	0	0.000399192	0.00552542	0.000688667	0.0468237	0.0168632	0.00512948	0.150871	0.00824674	0	0.00045005	0.00097206	0.00285703	0.0185407	0.0153024
10	10	KO4	KO	1hr	0.138006	0.318046	0.843855	1.00905	463.426	9.68725	13.0108	4.14111	0.138006	0.318046	0.270404	5.23726	5.45913	0.286246	1.9959	1.51976	7.56274	1.18562	0.172884	0.499545	0.299688	0.0337458	0.0208272	0	0.00187108	0.128579	0.0187499	0.00121212	0.00385831	0.000282033	0	0.000292479	0.00237176	0.000656782	0.0124199	0.00608428	0.00125377	0.0684159	0.00912908	0	0	0	0.00117795	0.01909	0.00337852
11	11	KO5	KO	1hr	0.203369	0.435747	2.06609	2.94089	812.78	34.4459	26.1373	8.6694	0.203369	0.435747	0.868214	18.6591	11.9649	1.84379	6.89525	4.45488	16.0388	1.03635	0.15032	0.792623	0.430836	0.0330886	0.0199069	8.35605e-05	0.00330348	0.163331	0.0277805	0.00176357	0.00606925	0.000249881	0	0.00026807	0.0044694	0.000997843	0.0456041	0.0156021	0.00460435	0.0941658	0.00762952	0	0.000163491	0.000718672	0.00168892	0.0105972	0.0120566
12	12	KO6	KO	1hr	0.134765	0.197964	0.84838	3.12407	631.409	30.1111	21.7831	5.77533	0.134765	0.197964	1.39912	2.18497	3.51068	0.215419	2.18668	2.39474	15.7548	2.33712	0.372882	0.73207	0.316485	0.0448745	0.0184272	0	0.00239547	0.103413	0.0219261	0.00187142	0.00645801	0.00017267	0	0.000110891	0.00227436	0.000686111	0.0161929	0.000343052	0.00440949	0.0775358	0.0067479	0	0	0.000387863	0.00187929	0.0175933	0.012569
13	13	MKO-R1	MKO-R	1hr	0.708078	0.399319	21.1674	3.19171	1647.45	36.5009	19.87	13.0752	0.708078	0.399319	1.23316	2.36374	4.24423	0.266464	1.33957	0.428996	0.24057	4.44126	0.840566	1.54122	0.594012	0.112663	0.01905	0	0.00870594	0.104246	0.0220511	0.00179016	0.0101392	0.00145755	7.9663e-05	0.000743582	0.00359215	0.00143763	0.0682469	0	0.0599777	0.0545557	0	0	0.00190208	0	0	0.00554087	0
14	14	MKO-R2	MKO-R	1hr	0.49668	0.212809	14.1072	3.38379	1090.66	24.1847	14.4304	9.50383	0.49668	0.212809	0.538973	2.35926	2.20474	0.365724	3.28087	0.549292	4.31124	2.14093	0.356455	1.28563	0.350405	0.0527038	0.0114998	0	0.00526293	0.0675736	0.0133005	0.000445001	0.00488983	0.00173921	0.000304077	0.000281688	0.00280017	0.00176006	0.0674294	0	0.0632399	0.0419906	0	0	0.00142695	0	0	0	0
15	15	MKO-R3	MKO-R	1hr	0.468934	0.185103	5.00943	3.11831	922.629	28.6304	21.9297	8.89339	0.468934	0.185103	1.20708	2.41607	1.71271	0.229928	2.04931	0.551257	5.65149	2.24823	0.662223	0.899767	0.41988	0.0703299	0.0212305	0	0.0041697	0.108909	0.0248422	0.00088011	0.00599463	0.000819234	0.000131776	0.000493633	0.00191491	0.0013281	0.0229065	0	0.021955	0.0149968	0	0	0.000204194	0	0	0.00101767	0
16	16	MKO-R4	MKO-R	1hr	0.373518	0.359578	0.808425	3.30159	684.728	32.0962	13.3253	6.79381	0.373518	0.359578	1.56631	2.08288	2.99203	0.466973	3.14301	1.46825	8.62497	1.27055	0.426933	1.4837	0.295552	0.103716	0.0226941	0.000613056	0.00901946	0.0519085	0.0132885	0.000317397	0.00431917	0.00197394	7.70004e-05	0.000419089	0.00173747	0.000823877	0.0219368	0	0.031165	0.0218231	0.000129058	0	0.000483058	0	0	0.00782414	0
17	17	MKO-R5	MKO-R	1hr	0.338073	0.484305	0.459998	3.22492	624.855	31.0207	14.7034	7.19906	0.338073	0.484305	5.39003	1.26352	2.47367	0.332378	2.34474	1.2345	6.2898	1.82446	0.824139	1.06878	0.46193	0.100485	0.0185575	0	0.00630516	0.0853191	0.0204735	0.00131405	0.00709991	0.00168363	0	0.000299648	0.0021547	0.00128891	0.0431171	0	0.0238563	0.0199596	0	0	0.000641844	0	0	0.00411566	0
18	18	MKO-R6	MKO-R	1hr	0.490975	0.0436091	7.14284	4.00924	775.366	30.2122	7.86084	7.66626	0.490975	0.0436091	1.93716	1.25996	1.88907	0.169369	2.30484	0.561696	5.63479	1.82694	0.640944	1.88701	0.323004	0.190117	0.0168967	0.000719637	0.0135505	0.0646252	0.0135314	0.00073165	0.00550292	0.00277922	0.00042548	0.000210841	0.00210104	0.000973146	0.0687004	0	0.0487933	0.0320169	0.000393056	0.000464393	0.00184855	0	0	0.00455228	6.16784e-05
19	19	WT1	WT	6hr	0.192174	0.211864	2.74007	1.31113	424.881	14.8446	9.562	3.18305	0.192174	0.211864	2.40919	1.36563	2.41212	0.292494	1.22836	0.431955	1.54861	0.936317	0.173426	0.574276	0.266243	0.0683899	0.00984055	0	0.00486019	0.0696211	0.0114211	0.000484562	0.00343051	0.00114893	8.586e-05	8.16481e-05	0.00135888	0.000747786	0.0193332	0	0.0242705	0.0158952	0.00121837	0	0.000486442	0	0.000111341	0.00552087	0.000611398
20	20	WT2	WT	6hr	0.442817	0.923673	8.8304	2.5997	800.685	18.9466	6.1113	6.07332	0.442817	0.923673	0.724948	0.816513	1.10513	0	1.16056	0.451228	2.72778	1.76499	0.283667	1.14399	0.202542	0.0716246	0.00983444	0	0.00568174	0.068984	0.00930788	0.000504262	0.00296408	0.000999745	0	0.000114518	0.000920585	0.00147995	0.0100168	0	0.0323295	0.00992789	0	0	2.09114e-05	0	0	0.00144553	0
21	21	WT3	WT	6hr	0.758141	1.08034	2.2463	5.4413	1872.95	49.325	30.4045	15.4701	0.758141	1.08034	1.69835	1.53581	2.9411	0.35349	1.69273	0.974901	3.80735	2.65043	0.434358	1.87303	0.395975	0.18598	0.0280187	0.00166317	0.0159566	0.0993273	0.0256563	0.000913181	0.00830656	0.00378012	0.000322496	0.000410154	0.00323435	0.00155783	0.0860223	0	0.0801909	0.0527515	0.00516292	0.000369094	0.00281691	0	0.001473	0.0436958	0.00344283
22	22	WT4	WT	6hr	0.399817	0.30118	2.74715	4.01214	1058.31	45.9681	20.0171	6.5372	0.399817	0.30118	2.20456	1.31746	3.00243	0.317269	2.80569	1.00234	5.28812	1.56979	0.646139	1.44095	0.269826	0.154457	0.0132321	0.000183536	0.00922222	0.0540669	0.0154486	0.000433938	0.0056799	0.00241985	0.000381429	0.00031084	0.00437478	0.000833665	0.103123	0	0.0487997	0.0548414	0.00372494	0.00103753	0.00126367	0.000202554	0.001516	0.0197024	0.00406614
23	23	WT5	WT	6hr	0.440563	0.0451499	15.8495	2.05065	1227.2	25.5737	14.7993	8.07423	0.440563	0.0451499	0.358596	0.83488	1.90229	0.141367	1.07014	0.389566	1.07714	2.63065	0.49001	1.18118	0.323022	0.115844	0.0144717	0.000210643	0.00694043	0.0640443	0.0140809	0.000574122	0.00405477	0.00227092	0.000261766	0.00046575	0.00333812	0.00110288	0.0596998	0	0.0479539	0.0400983	0.00171424	0.000495139	0.00122687	0	3.22994e-05	0.00745391	0.000746385
24	24	WT6	WT	6hr	0.429586	0.375882	15.141	3.42864	883.306	33.7837	14.3886	8.65132	0.429586	0.375882	1.8369	0.884846	1.20039	0	2.77233	0.55081	5.62944	1.91495	0.672293	4.25236	0.871524	0.374466	0.0477684	0.00222819	0.025133	0.212273	0.0496737	0.00249184	0.0161144	0.0104292	0.00122647	0.000880113	0.00493631	0.00164026	0.16839	0	0.128119	0.0478985	0.000885138	0.00285025	0.00490738	0.000118301	0	0.00464337	0
25	25	KO1	KO	6hr	0.271857	0.486374	2.35657	3.81715	885.643	40.7405	21.2265	10.8333	0.271857	0.486374	1.33544	7.89714	6.76542	1.75513	4.89795	4.17087	18.1161	1.2218	0.114881	0.828174	0.462658	0.0513454	0.0269376	0.000594434	0.00391982	0.150447	0.0325781	0.00176238	0.00705645	0.000494479	0.000127452	0.000947266	0.00771083	0.000664503	0.0377112	0.0282346	0.00612582	0.16351	0.0107082	0	0.000952379	0.00129821	0.00283084	0.0233054	0.0315384
26	26	KO2	KO	6hr	0.458794	0.444426	1.97029	6.88674	1016.21	63.9748	36.5229	8.89629	0.458794	0.444426	1.62284	8.88181	9.43017	1.42406	7.3568	4.09639	16.3005	2.53912	0.683866	1.38815	0.625887	0.0850608	0.0481439	0	0.00617948	0.215051	0.0469073	0.00281882	0.0101916	0.00085892	0.000153578	0.000433673	0.00605074	0.00133833	0.0212659	0.0167791	0.00328265	0.124733	0.0125367	0	0	0	0.00100449	0.0211451	0.0125975
27	27	KO3	KO	6hr	0.256062	0.433054	1.74708	4.4446	782.395	43.689	22.0934	6.56353	0.256062	0.433054	0.554932	10.1149	7.27556	0.810949	5.17906	3.77766	12.5733	1.65696	0.331415	0.00136447	0	0	0	0	0	0	0	0	0	0	0	0.00011354	0.000186446	0.000568094	0	0	0	0	0	0	0	0	0	0	0
28	28	KO4	KO	6hr	0.309786	0.28928	2.53001	4.37293	1003.25	44.4733	37.4666	4.47609	0.309786	0.28928	1.31257	7.0772	13.3539	0.888982	4.38322	2.72254	13.7569	1.21201	0.256855	0.916129	0.494378	0.0458378	0.0254113	0	0.00349346	0.184086	0.0325609	0.00254618	0.00686678	0.000503216	0.000162255	0.000364331	0.0032519	0.000732534	0.01298	0.00662345	0.00224621	0.0629789	0.00541067	0	0	0	0.00103961	0.0107129	0.00547912
29	29	KO5	KO	6hr	0.256857	0.214328	0.317218	2.22031	621.077	23.9347	15.65	2.53511	0.256857	0.214328	0.248934	0.313529	1.10438	0	0.668562	1.3217	9.48159	3.19261	0.843837	0.418288	0.326948	0.0358502	0.0220735	0	0.00360389	0.171233	0.0244828	0.00205969	0.00657957	0.000392939	0	0.00023236	0.00084392	0.000672748	0.00167178	0	0.000327873	0.0134933	0.00140839	0	0	0	0	0.00764308	0.000598852
30	30	KO6	KO	6hr	0.245786	0.154083	0.29878	2.04218	874.396	21.1528	15.8094	3.46129	0.245786	0.154083	0.227717	0.645907	1.59365	0.144742	1.13183	1.00153	7.82078	4.34698	0.952583	0.4904	0.304868	0.0405684	0.0199638	0	0.0039376	0.180802	0.030201	0.00285493	0.00755503	0.000419873	0	0.00013862	0.00201367	0.000695777	0.0073904	0.0019609	0.00218351	0.0345652	0.00555716	0	0	0	0.00169553	0.0233317	0.00303115
31	31	MKO-R1	MKO-R	6hr	0.221127	0.196386	1.38101	2.31731	927.35	23.6363	28.0112	5.07981	0.221127	0.196386	0.407854	3.37972	6.45073	0.50473	1.38625	0.495696	1.29523	1.74657	0.517793	1.00616	0.454508	0.116596	0.0130835	0.000864244	0.0078053	0.0757798	0.0122512	0.000796445	0.00396392	0.00252988	0.000442596	0.000225605	0.00344221	0.00100073	0.045164	0.00367515	0.0252023	0.0616297	0.0110653	0.000135493	0.00171163	0	0.00172997	0.0232977	0.00375328
32	32	MKO-R2	MKO-R	6hr	0.159972	0.267427	3.41044	1.39098	606.328	14.4883	11.7521	4.13758	0.159972	0.267427	0.113722	1.28921	2.09035	0.125961	0.810187	0.152758	1.45536	0.749691	0.101493	1.08603	0.299607	0.0464519	0.0136369	0	0.00404549	0.0509349	0.0109106	0.000558254	0.00425863	0.00107617	0.000303825	0.000190521	0.00323639	0.000778419	0.0343643	0.000225873	0.0252678	0.0259449	0.00232151	8.84259e-05	0.000762797	0	0	0.00761682	0.000960884
33	33	MKO-R3	MKO-R	6hr	0.325711	0.353376	3.91713	3.06219	945.537	31.2207	17.8656	6.5652	0.325711	0.353376	1.51948	1.31636	3.91247	0.314072	1.80401	0.442699	4.78184	1.15491	0.353	1.34831	0.377221	0.106776	0.0166668	0.00129675	0.0113918	0.0817655	0.015914	0.00119037	0.00663249	0.00164253	0.000383816	0.00032974	0.00582596	0.00132915	0.071773	0.00183756	0.044583	0.0569678	0.00738042	0.000521189	0.00201937	0.000156617	0.00149821	0.0186113	0.00302894
34	34	MKO-R4	MKO-R	6hr	0.382631	0.172317	1.07829	4.67452	1251.42	43.7415	26.2397	7.97547	0.382631	0.172317	0.865658	2.49712	7.59882	0.591399	3.99492	0.782807	7.12599	1.17713	0.395116	1.67132	0.392488	0.0822118	0.0166802	0.000975598	0.00998822	0.0759528	0.0209371	0.000875216	0.00800611	0.00281132	0.000646456	0.000648582	0.00717749	0.000891293	0.11198	0.00947034	0.0640757	0.103414	0.0124052	0.00103692	0.00190605	0.000554394	0.00232305	0.0246262	0.00563201
35	35	MKO-R5	MKO-R	6hr	0.301192	0.0674256	3.81237	2.12422	817.87	26.1531	8.83165	6.05009	0.301192	0.0674256	1.40519	1.01675	2.87787	0.195552	1.1166	0.459447	2.03319	1.08228	0.36828	1.12747	0.303485	0.0735389	0.00990162	0	0.00836781	0.058291	0.0155474	0.000507553	0.004889	0.00216503	0.00042141	0.000194154	0.0024924	0.000862297	0.0376034	0	0.0403659	0.0312634	0.00180443	0.000214819	0.00120744	0	0.000102541	0.00924097	0.00128766
36	36	MKO-R6	MKO-R	6hr	0.275239	0.0857364	2.41543	1.73889	714.991	22.608	15.4525	5.49434	0.275239	0.0857364	1.16605	1.74796	3.08174	0.190084	0.812105	0.141956	0.359402	1.04937	0.353714	0.855465	0.258266	0.0734457	0.0108267	0.000192286	0.00545581	0.0882442	0.0152687	0.000495493	0.00569968	0.00146591	0.000153952	0.000189644	0.00226105	0.000946581	0.0416368	0	0.0424275	0.0357326	0.0025633	8.52453e-05	0.00119996	0	0.000171164	0.0114187	0.00105685
37	37	WT1	WT	12hr	0.449789	39.4001	15.7596	23.6661	1232.99	38.0286	183.341	9.26904	0.449789	39.4001	2.48719	1.25324	2.97081	0.305433	4.68611	0.922958	5.67959	0.531752	0.426741	1.98867	0.25241	0.157856	0.0198006	0.00221601	0.0150905	0.112059	0.0274168	0.00177477	0.00940039	0.00384048	0.000793976	0.000718829	0.00732639	0.00111876	0.129339	0.0114611	0.0368789	0.0626866	0.00705514	0.000924587	0.00213483	0.000215357	0.00151522	0.0194498	0.00462393
38	38	WT2	WT	12hr	0.414406	32.1293	21.072	18.5143	1165.04	24.4121	114.463	8.79232	0.414406	32.1293	0.347661	0.749546	1.94513	0.146174	2.41043	0.449017	1.50223	1.35466	0.360054	1.75696	0.265505	0.093506	0.014868	0.00095828	0.0103467	0.077315	0.0159807	0.0010371	0.00790653	0.00188409	0.000171013	0.000630444	0.00385681	0.00116069	0.0533287	0	0.0374811	0.0322945	0.00192358	0	0.000533647	0	0.000290243	0.016154	0.00128399
39	39	WT3	WT	12hr	0.259701	0.53737	8.35839	2.27398	652.022	21.541	8.88389	4.12702	0.259701	0.53737	0.963496	1.09828	2.26129	0	1.76892	0.316545	3.33584	0.750107	0.237071	1.4328	0.23967	0.0801693	0.0075921	0	0.00831909	0.0564013	0.0121569	0.000519836	0.00443254	0.00199441	0.000194559	0.000151577	0.00312387	0.00125183	0.0655419	0	0.0463814	0.0390696	0.00057016	5.34079e-05	0.00118815	0	0	0.00502955	0
40	40	WT4	WT	12hr	0.561982	0.246484	8.88725	5.3923	1620.3	53.1322	37.8179	9.81071	0.561982	0.246484	2.20213	1.07142	2.63183	0.192696	2.07894	0.490165	8.26025	0.692033	0.372463	1.61455	0.385633	0.142514	0.0165392	0.00145946	0.0108456	0.0716682	0.015863	0.00140074	0.0063782	0.00430434	0.000931866	0.000666882	0.0117491	0.000897785	0.155019	0.0103228	0.0695966	0.0773098	0.00652545	0.00145606	0.00305613	0.000279288	0.00204742	0.0178682	0.00529614
41	41	WT5	WT	12hr	0.356423	0.064765	2.14422	2.42714	786.364	27.2697	5.5955	5.77042	0.356423	0.064765	2.81344	1.37153	2.52954	0.195662	1.17975	0.417384	3.07622	0.70981	0.253814	1.15916	0.266564	0.0777709	0.0100685	4.0795e-05	0.00926001	0.0600796	0.0145085	0.000561217	0.00428304	0.00174836	0.000169533	0.000228692	0.00162808	0.000853344	0.045083	0	0.0375499	0.0356166	0.00120567	0	0.000862273	0	0.000946629	0.0116146	0.000734451
42	42	WT6	WT	12hr	0.340776	0.402107	12.2452	2.0054	834.266	22.0972	24.5398	6.19544	0.340776	0.402107	2.62076	0.534546	1.05821	0	1.54143	0.18449	4.57447	0.889932	0.389462	1.06257	0.259874	0.0742462	0.0100632	0.000208197	0.0101504	0.0317435	0.00968438	0.000331053	0.00365345	0.00341168	0.00103777	0.000562553	0.00733758	0.00115569	0.134687	0.001426	0.0817034	0.0690099	0.00224896	0.000970303	0.00211803	0.00044212	0.00036322	0.00406603	0.000206329
43	43	KO1	KO	12hr	0.2999	0.44775	3.61273	3.32085	819.107	29.6414	26.9198	4.20743	0.2999	0.44775	0.381093	11.1698	6.4322	1.11359	3.85786	2.77214	18.856	1.261	0.197842	0.869105	0.273458	0.0510185	0.0264631	0.000127628	0.00447059	0.118595	0.0282413	0.00195388	0.00582371	0.00050421	0.00013817	0.000501396	0.00737827	0.000641281	0.0347795	0.0279382	0.0021417	0.102159	0.0059072	0	0.000115225	0.00086189	0.00113948	0.0111065	0.0137936
44	44	KO2	KO	12hr	0.412343	1.31479	4.0112	6.93829	1255.09	58.7756	34.4521	9.43396	0.412343	1.31479	0.335026	10.0844	5.44363	1.11366	3.05335	2.69458	15.7083	0.933813	0.103851	0.724215	0.367057	0.0643031	0.0262249	0.000377432	0.00447894	0.121033	0.0332298	0.0019337	0.00690501	0.000562263	0.000127573	0.000930468	0.00834929	0.000499295	0.034823	0.0265236	0.0025667	0.114219	0.00780005	0	0.000313077	0.00124136	0.0017963	0.0186681	0.0190581
45	45	KO3	KO	12hr	0.121905	21.843	5.14442	9.82842	397.552	12.9025	64.812	3.0347	0.121905	21.843	1.84119	18.0003	12.0102	1.52658	8.51679	3.79481	11.9119	0.343973	0.0764918	0.553968	0.555636	0.0593896	0.0401123	0	0.00503619	0.18213	0.0338739	0.00153052	0.00580452	0.000466418	0	0.000249522	0.00632555	0.000538521	0.0574799	0.011593	0.00515816	0.11763	0.0036174	0	0.000640882	0.00136924	0.00103125	0.00878879	0.0117287
46	46	KO4	KO	12hr	0.20894	63.9155	7.5126	30.1153	480.867	35.1371	24.2447	5.44902	0.20894	63.9155	0.126434	0.458612	0.745356	0	1.12518	1.78576	8.22497	1.45746	0.320502	0.376293	0.379201	0.0345054	0.0241587	0	0.00354736	0.0891304	0.0217686	0.00160555	0.00387193	0.000291438	0	0.000101413	0.000717483	0.000549748	0	0	0.000767843	0.0164894	0.00112166	0	0	0	0.000174568	0.0106875	0.00068004
47	47	KO5	KO	12hr	0.378979	0.349219	2.49017	3.94075	772.145	40.3727	14.9512	7.46818	0.378979	0.349219	0.85133	4.98724	4.38448	0.620462	3.93056	3.26785	13.7301	1.75844	0.435746	0.698935	0.381184	0.0436656	0.0289524	4.79483e-05	0.00633804	0.125438	0.0345658	0.00217268	0.00808719	0.000426185	0.000150989	0.000510067	0.00434897	0.0005432	0.019509	0.0148919	0.00221191	0.08972	0.00843091	0	0	4.4813e-05	0.00154721	0.0139742	0.0090955
48	48	KO6	KO	12hr	0.337137	0.25087	2.17941	3.68845	767.725	35.6708	12.9955	5.01619	0.337137	0.25087	1.81212	7.44383	2.56801	0.856371	2.73034	2.59329	11.4576	0.829582	0.116808	1.02393	0.263003	0.0567932	0.0161358	0.000282926	0.00626509	0.0903169	0.0247055	0.00155807	0.00636119	0.000487219	0.000143787	0.000382828	0.00687019	0.000585397	0.0224449	0.0246849	0.00421845	0.145113	0.0104655	0	0.000273036	0.00117747	0.00301183	0.0270397	0.0113495
49	49	MKO-R1	MKO-R	12hr	0.285549	33.2486	12.2793	19.4843	755.992	34.0284	79.846	5.78067	0.285549	33.2486	1.48199	2.24591	4.82299	0.418055	4.13582	1.24543	3.09869	0.31795	0.115896	1.20233	0.251332	0.110568	0.0149192	0.000220784	0.00975508	0.048346	0.00950284	0.000316873	0.0042202	0.0019644	0.00021695	0.000490096	0.00198308	0.000830358	0.0466998	0	0.0460097	0.0444304	0.00412545	0.000676804	0.00147321	0.000198083	0.000798075	0.00935834	0.00227885
50	50	MKO-R2	MKO-R	12hr	0.328948	14.3558	10.1362	10.1611	1093.61	18.1761	63.5792	0.450582	0.328948	14.3558	0.713633	0.969945	2.16879	0.339495	2.4478	0.216799	1.77351	0.527002	0.115152	1.16442	0.264696	0.0703622	0.0103171	0.00113918	0.00550167	0.0685832	0.0181382	0.000830362	0.00576731	0.00148654	0.000228495	0.000233584	0.00492117	0.00071707	0.0679891	0.00663231	0.0474935	0.0740382	0.015625	0.000371952	0.00235661	0.000327438	0.00229693	0.0264438	0.00609662
51	51	MKO-R3	MKO-R	12hr	0.346081	0.386713	7.54687	1.51578	795.404	17.542	13.6255	5.63947	0.346081	0.386713	0.511487	0.97898	2.40409	0.241601	1.38688	0.337199	1.59743	1.28689	0.40048	1.35643	0.212764	0.0681043	0.011242	0.000334771	0.00641333	0.0724577	0.0168021	0.000833906	0.00598462	0.00117583	7.02138e-05	0.000239973	0.00241852	0.000750823	0.0362629	0	0.0450011	0.0401735	0.00322739	0.000184851	0.00114801	0	0.000903971	0.0157245	0.00195929
52	52	MKO-R4	MKO-R	12hr	0.27399	0.27866	5.40661	3.14918	662.518	26.0645	10.3332	5.87899	0.27399	0.27866	3.8426	1.99367	3.4099	0.477804	2.99078	0.631443	4.27762	0.750591	0.356771	1.76975	0.36902	0.0584526	0.0113883	0.000800611	0.00807254	0.0626317	0.0152836	0.000653095	0.00853733	0.00128402	0	0.000257395	0.00185283	0.0013297	0.0496347	0	0.0799127	0.0333841	0.00217997	0.000901587	0.00353346	0	0.000873628	0.0105389	0.000380264
53	53	MKO-R5	MKO-R	12hr	0.287982	0.900847	3.89034	2.76697	854.302	29.9392	21.4694	5.06789	0.287982	0.900847	0.680234	1.63643	3.28364	0.263721	2.33121	0.540965	5.20303	0.719128	0.212064	0.991148	0.295235	0.061718	0.00954302	0.000480689	0.00689699	0.0605446	0.01336	0.000351432	0.00453093	0.000940353	0	0.000411926	0.00108578	0.00102342	0.0573696	0	0.0386272	0.0318851	0.00198242	0.00034972	0.00134232	0	0.000977571	0.0232537	0.00117409
54	54	MKO-R6	MKO-R	12hr	0.360579	0.485291	9.45796	2.02613	1084.68	22.7905	29.7606	5.75231	0.360579	0.485291	0.781002	1.14186	2.08087	0.1723	1.35334	0.467619	3.65546	0.759226	0.251944	1.1448	0.166776	0.0430489	0.00988966	0.00170279	0.00748483	0.0426147	0.0129992	0.000754907	0.0066526	0.00114748	0.000176264	0.000239369	0.00137116	0.000713007	0.0368988	0	0.0316906	0.0317151	0.00199625	0.000268056	0.00117139	0	0.00131259	0.0171573	0.00159154
55	55	WT1	WT	18hr	0.18623	0.664476	0.693405	2.49453	772.634	31.0301	19.6662	6.75077	0.18623	0.664476	2.22384	2.22227	13.275	0.942319	3.62056	1.04241	5.33152	0.456351	0.138597	1.52764	0.6451	0.0809431	0.0165216	0.000417593	0.00853784	0.109939	0.0228803	0.000845932	0.00724224	0.00126832	0.000108835	0.000625469	0.0108474	0.000669227	0.0723341	0.0260725	0.027892	0.153493	0.0170802	0.000802657	0.00150484	0.0014568	0.00548684	0.0407348	0.0296894
56	56	WT2	WT	18hr	0.229984	0.613219	0.699603	2.92377	718.476	31.2771	22.0536	6.22813	0.229984	0.613219	2.54328	1.092	4.49219	0.501654	3.58432	0.652576	4.55692	0.514295	0.172381	1.30663	0.377815	0.0364895	0.0132536	2.20817e-06	0.00392648	0.074749	0.0176067	0.000990094	0.00688751	0.0007724	0	0.000307661	0.00266651	0.000645255	0.0342542	0.00583226	0.0223138	0.047404	0.00846489	0.000541105	0.000865322	0.000317443	0.00234204	0.0277261	0.00867965
57	57	WT3	WT	18hr	0.151739	0.55938	1.64419	3.18673	709.726	35.3268	32.6127	7.00902	0.151739	0.55938	0.986395	3.858	12.8414	1.35109	5.24598	1.97741	7.02461	0.329426	0.0519399	1.39437	0.477855	0.0806215	0.0163547	0.000507798	0.00826371	0.0873025	0.0205479	0.000654108	0.0064268	0.00120944	0.000210878	0.000278727	0.0241808	0.000481779	0.123791	0.053241	0.0264921	0.243502	0.0215557	0.000368225	0.00193266	0.00188706	0.00509152	0.0379073	0.0499741
58	58	WT4	WT	18hr	0.182572	0.653921	1.92943	3.24903	781.454	36.9592	41.4376	8.8511	0.182572	0.653921	0.294432	3.86947	10.6547	1.31431	3.62599	1.64407	7.47355	0.399621	0.0638614	1.21543	0.402649	0.0948191	0.0220479	9.03903e-05	0.00929696	0.103046	0.0193435	0.00101478	0.00730866	0.000859055	0.000213854	0.0003563	0.0202661	0.000628743	0.144674	0.0467312	0.0311478	0.216085	0.0242985	0.000630483	0.00198027	0.00197049	0.00568134	0.0565267	0.0515509
59	59	WT5	WT	18hr	0.306955	0.0281229	3.86251	2.78805	510.257	29.3245	5.32472	7.55794	0.306955	0.0281229	0.9796	0.798542	3.02349	0.313506	3.45049	0.610244	3.58081	0.613435	0.18167	1.27739	0.304875	0.0602086	0.0125455	0.0005982	0.00822645	0.0821161	0.0201728	0.00111753	0.00592171	0.0019486	0	0.000169721	0.00142143	0.000853482	0.0275631	0	0.0544849	0.0229028	0.00103522	0.0012587	0.00121401	0	0.000278342	0.00591618	0.000538251
60	60	WT6	WT	18hr	0.319919	0.291981	0.64203	3.06058	637.442	32.7273	19.9428	7.62391	0.319919	0.291981	1.73273	1.04249	3.74985	0.577559	5.4034	1.50426	4.32653	0.603146	0.198224	1.91642	0.401481	0.14095	0.0256344	0.000660236	0.00925593	0.118221	0.0246575	0.000980437	0.00657805	0.00142749	0	0.000447645	0.00343604	0.00110066	0.035069	0.000199711	0.038595	0.0403928	0.00484757	0.000179595	0.00119231	0	0.0010523	0.0163574	0.00414058
61	61	KO1	KO	18hr	0.0579945	0.448773	2.15554	0.931514	252.185	9.0742	4.78958	3.32571	0.0579945	0.448773	0.324694	2.03115	3.81127	0.633778	2.59599	2.4802	6.65321	0.885378	0.165119	0.382147	0.15556	0.0359554	0.00540579	2.9472e-05	0.00268036	0.0254524	0.00523886	0.00025373	0.00188342	0.000606055	5.25848e-05	0.000118773	0.000428032	0.000397361	0.0108524	0	0.0122845	0.0106017	0.000502677	0	0.000344105	0	0.000101713	0.00422745	0.000431004
62	62	KO2	KO	18hr	0.0963592	0.327847	1.24372	1.80821	306.765	15.8202	14.9162	2.79541	0.0963592	0.327847	1.87272	12.4311	10.2749	2.96557	7.14539	5.74401	12.1536	0.577002	0.0894275	0.587616	0.475702	0.0307879	0.0328845	0.000609319	0.00516434	0.106085	0.022622	0.00198451	0.00539647	0.000426826	0	0.000166454	0.0041365	0.000589831	0.0513576	0.0192935	0.00357878	0.158415	0.00533328	0	0.000728337	0.00151796	0.00212238	0.012483	0.00745607
63	63	KO3	KO	18hr	0.14915	0.861649	1.41988	2.35456	531.955	18.5994	39.3065	2.10548	0.14915	0.861649	0.29223	4.15202	4.0079	0.703443	2.10697	2.67107	10.9017	0.71294	0.0677491	0.640454	0.516406	0.0435162	0.0358047	0.00117536	0.00550454	0.213217	0.0287885	0.00310074	0.00850601	0.000440426	7.08462e-05	0.000293001	0.00881663	0.000572029	0.0398808	0.0531045	0.00448313	0.339769	0.0282764	0	0.000966485	0.00285417	0.0061403	0.043707	0.0314439
64	64	KO4	KO	18hr	0.100426	0.673157	0.738002	1.70996	303.863	16.0212	20.1318	3.44169	0.100426	0.673157	0.906414	12.1174	6.45939	3.44109	3.95649	4.14885	13.2354	1.14461	0.0912897	0.759716	0.578153	0.0683324	0.0323718	0.00152846	0.00781782	0.167361	0.0275848	0.00228064	0.00840238	0.000729474	0.000128565	0.000354685	0.00865726	0.0005507	0.0606138	0.031263	0.00521769	0.243453	0.0138368	0	0.0013785	0.00322078	0.00501198	0.0281977	0.0179003
65	65	KO5	KO	18hr	0.0750449	0.113575	1.15587	0.798731	157.626	6.31087	5.65176	1.68062	0.0750449	0.113575	0.393453	1.027	1.48631	0.572499	1.40363	2.53288	5.42541	1.46824	0.322366	0.342806	0.267967	0.0227063	0.015496	0.000812031	0.00249976	0.0776665	0.0146391	0.00109409	0.00390024	0.000227698	0	0.000121737	0.00144054	0.000445564	0.00870245	0.00231061	0.00231108	0.0845046	0.00653181	0	5.3529e-05	0.000700598	0.00308981	0.0305989	0.00337685
66	66	KO6	KO	18hr	0.10284	0.511595	1.40567	2.14769	342.825	14.8275	19.9048	2.16225	0.10284	0.511595	2.0874	10.4258	12.8093	3.08789	7.33368	4.46168	9.6315	0.543866	0.0936945	0.567485	0.469135	0.029779	0.0217365	0.00118731	0.00509731	0.118787	0.0221208	0.0015517	0.00606582	0.000362026	0	0.000331865	0.00390353	0.000523932	0.0250308	0.0129306	0.00386677	0.16284	0.0085604	0	0.000745476	0.00171228	0.00352725	0.028107	0.00805669
67	67	MKO-R1	MKO-R	18hr	0.0933176	0.44055	0.963784	0.923603	312.257	11.9373	14.9069	3.4396	0.0933176	0.44055	0.342337	1.77572	6.21521	0.465845	0.996624	0.592723	0.736501	0.317207	0.0647756	0.684413	0.1428	0.0507576	0.00852053	0	0.00369946	0.0507511	0.00934585	0.000236404	0.003233	0.000635113	0	9.39528e-05	0.00139795	0.000361174	0.0158864	0.00537889	0.0194369	0.0591216	0.0173252	1.68458e-05	0.00033974	9.87493e-05	0.0029068	0.0289509	0.00418632
68	68	MKO-R2	MKO-R	18hr	0.31643	1.18957	3.64335	2.54066	843.808	35.9714	55.9223	8.72059	0.31643	1.18957	1.77044	1.69247	5.42824	0.844762	5.22141	1.1442	4.98258	0.593722	0.210941	1.32832	0.404167	0.122304	0.0262796	0.00104703	0.00956811	0.123531	0.0302384	0.00136466	0.00855407	0.00200634	0.000282725	0.000455731	0.00536711	0.000586757	0.070034	0.0111793	0.0291734	0.089858	0.0101078	0.000793546	0.00137439	0.000803166	0.00358848	0.0332637	0.0214516
69	69	MKO-R3	MKO-R	18hr	0.222721	0.365471	2.10002	2.78961	522.421	30.1528	19.2491	8.53534	0.222721	0.365471	1.74271	2.34176	6.48713	0.834255	5.84046	1.51321	3.84536	0.598827	0.192561	1.41117	0.389194	0.114764	0.0217669	0.00040818	0.013561	0.0901516	0.0218336	0.0010903	0.00638853	0.00196121	0.000171518	0.000390106	0.0039989	0.000775298	0.0606637	0.00362662	0.0494911	0.0761048	0.00824246	0.0010727	0.00214079	0.000353027	0.00344952	0.0281054	0.0104671
70	70	MKO-R4	MKO-R	18hr	0.184285	0.337353	2.85359	1.35546	364.999	14.1094	6.68247	5.12373	0.184285	0.337353	1.12405	1.44798	3.81135	0.55485	1.6615	0.666403	0.475711	0.867141	0.229341	1.22328	0.271129	0.0988812	0.0214189	0.000499205	0.00910129	0.0719496	0.0209325	0.00065947	0.00517709	0.00149287	8.81918e-05	0.00014322	0.00117006	0.000583123	0.0201066	0	0.0245886	0.0277684	0.0052887	0	0.000365278	0	0.00219344	0.0320839	0.00396989
71	71	MKO-R5	MKO-R	18hr	0.267056	0.280945	3.2142	2.225	417.911	29.2405	12.9772	5.86561	0.267056	0.280945	2.02983	1.58187	5.43331	0.696263	4.13734	1.25946	5.18442	0.588026	0.181781	1.46559	0.436821	0.0769684	0.0196634	0.000722458	0.00880198	0.12597	0.0270899	0.00163004	0.00729219	0.00130313	0.000327639	0.000356959	0.00564423	0.000669192	0.0555791	0.00934582	0.0276148	0.0972393	0.0129237	0.000245856	0.000642469	0.000484683	0.00319622	0.035145	0.013705
72	72	MKO-R6	MKO-R	18hr	0.189124	0.329541	3.99914	3.26283	471.529	28.8531	23.1013	4.78832	0.189124	0.329541	1.21208	1.55214	6.69525	0.904703	4.87713	1.61249	5.19434	0.297117	0.0870565	1.30913	0.426779	0.0824003	0.0231189	0.000754078	0.0090534	0.0872374	0.0224135	0.000964161	0.0067274	0.00113131	0.000137331	0.000270057	0.00851744	0.000743613	0.0720618	0.0190727	0.0263834	0.125489	0.0189609	0	0.00116279	0.000819894	0.00452223	0.0403036	0.0297548
[truncated: 2 more columns]
