# Supplementary material for: MTCH2 controls energy demand and expenditure to fuel anabolism during adipogenesis
Source: EMBO J. 2025 Jan 3;44(4):1007–38. doi: 10.1038/s44318-024-00335-7 (PMC11832942; doi:10.1038/s44318-024-00335-7)
Supplement: Supplementary file 5 — Source data Fig. 1 [file 44318_2024_335_MOESM5_ESM.zip › Figure1/1B.xlsx]

## Sheet: Figure1B
ADP
	WT							MKO							MKO-R
	B.Replicate#1	B.Replicate#2	B.Replicate#3	B.Replicate#4	B.Replicate#5	B.Replicate#6		B.Replicate#1	B.Replicate#2	B.Replicate#3	B.Replicate#4	B.Replicate#5	B.Replicate#6		B.Replicate#1	B.Replicate#2	B.Replicate#3	B.Replicate#4	B.Replicate#5	B.Replicate#6
1hrs	1.401	2.141	1.343	1.058	1.741	1.405		10	4.711	35.632	5.237	18.659	2.185		2.364	2.359	2.416	2.083	1.264	1.26
6hrs	1.366	0.817	1.536	1.317	0.835	0.885		7.897	8.882	10.115	7.077	0.314	0.646		3.38	1.289	1.316	2.497	1.017	1.748
12hrs	1.253	0.75	1.098	1.071	1.372	0.535		11.17	10.084	18	0.459	4.987	7.444		2.246	0.97	0.979	1.994	1.636	1.142
18hrs	2.222	1.092	3.858	3.869	0.799	1.042		2.031	12.431	4.152	12.117	1.027	10.426		1.776	1.692	2.342	1.448	1.582	1.552
ATP
	WT							MKO							MKO-R
	B.Replicate#1	B.Replicate#2	B.Replicate#3	B.Replicate#4	B.Replicate#5	B.Replicate#6		B.Replicate#1	B.Replicate#2	B.Replicate#3	B.Replicate#4	B.Replicate#5	B.Replicate#6		B.Replicate#1	B.Replicate#2	B.Replicate#3	B.Replicate#4	B.Replicate#5	B.Replicate#6
1hrs	2.001	2.822	2.96	2.11	1.957	2.548		2.194	17.031	17.093	5.459	11.965	3.511		4.244	2.205	1.713	2.992	2.474	1.889
6hrs	2.412	1.105	2.941	3.002	1.902	1.2		6.765	9.43	7.276	13.354	1.104	1.594		6.451	2.09	3.912	7.599	2.878	3.082
12hrs	2.971	1.945	2.261	2.632	2.53	1.058		6.432	5.444	12.01	0.745	4.384	2.568		4.823	2.169	2.404	3.41	3.284	2.081
18hrs	13.275	4.492	12.841	10.655	3.023	3.75		3.811	10.275	4.008	6.459	1.486	12.809		6.215	5.428	6.487	3.811	5.433	6.695
ADP/ATP
	WT							MKO							MKO-R
	B.Replicate#1	B.Replicate#2	B.Replicate#3	B.Replicate#4	B.Replicate#5	B.Replicate#6		B.Replicate#1	B.Replicate#2	B.Replicate#3	B.Replicate#4	B.Replicate#5	B.Replicate#6		B.Replicate#1	B.Replicate#2	B.Replicate#3	B.Replicate#4	B.Replicate#5	B.Replicate#6
1hrs	0.699977	0.758521	0.45388	0.501608	0.889257	0.551662		0.332069	0.276644	2.08455	0.959358	1.5595	0.622378		0.556931	1.07008	1.41067	0.696142	0.510787	0.666976
6hrs	0.566153	0.738838	0.52219	0.438798	0.438881	0.737134		1.16728	0.941851	1.39026	0.529972	0.283896	0.4053		0.523928	0.616743	0.336453	0.328619	0.353299	0.567197
12hrs	0.421851	0.385344	0.485687	0.407098	0.542206	0.505143		1.73655	1.85252	1.49875	0.615292	1.13748	2.89868		0.465666	0.447228	0.407215	0.584672	0.498356	0.548738
18hrs	0.167402	0.243088	0.300434	0.363169	0.264113	0.278008		0.532933	1.20985	1.03596	1.87594	0.690972	0.813922		0.285706	0.311789	0.360986	0.379912	0.291144	0.231827
NAD
	WT							MKO							MKO-R
	B.Replicate#1	B.Replicate#2	B.Replicate#3	B.Replicate#4	B.Replicate#5	B.Replicate#6		B.Replicate#1	B.Replicate#2	B.Replicate#3	B.Replicate#4	B.Replicate#5	B.Replicate#6		B.Replicate#1	B.Replicate#2	B.Replicate#3	B.Replicate#4	B.Replicate#5	B.Replicate#6
1hrs	0.771	1.705	0.869	0.756	1.98	1.734		0.59	5.194	4.922	1.996	6.895	2.187		1.34	3.281	2.049	3.143	2.345	2.305
6hrs	1.228	1.161	1.693	2.806	1.07	2.772		4.898	7.357	5.179	4.383	0.669	1.132		1.386	0.81	1.804	3.995	1.117	0.812
12hrs	4.686	2.41	1.769	2.079	1.18	1.541		3.858	3.053	8.517	1.125	3.931	2.73		4.136	2.448	1.387	2.991	2.331	1.353
18hrs	3.621	3.584	5.246	3.626	3.45	5.403		2.596	7.145	2.107	3.956	1.404	7.334		0.997	5.221	5.84	1.661	4.137	4.877
NADH
	WT							MKO							MKO-R
	B.Replicate#1	B.Replicate#2	B.Replicate#3	B.Replicate#4	B.Replicate#5	B.Replicate#6		B.Replicate#1	B.Replicate#2	B.Replicate#3	B.Replicate#4	B.Replicate#5	B.Replicate#6		B.Replicate#1	B.Replicate#2	B.Replicate#3	B.Replicate#4	B.Replicate#5	B.Replicate#6
1hrs	0.406	1.153	0.322	0.531	5.91	3.403		0.34	1.19	0.923	0.27	0.868	1.399		1.233	0.539	1.207	1.566	5.39	1.937
6hrs	2.409	0.725	1.698	2.205	0.359	1.837		1.335	1.623	0.555	1.313	0.249	0.228		0.408	0.114	1.519	0.866	1.405	1.166
12hrs	2.487	0.348	0.963	2.202	2.813	2.621		0.381	0.335	1.841	0.126	0.851	1.812		1.482	0.714	0.511	3.843	0.68	0.781
18hrs	2.224	2.543	0.986	0.294	0.98	1.733		0.325	1.873	0.292	0.906	0.393	2.087		0.342	1.77	1.743	1.124	2.03	1.212
NAD/NADH
	WT							MKO							MKO-R
	B.Replicate#1	B.Replicate#2	B.Replicate#3	B.Replicate#4	B.Replicate#5	B.Replicate#6		B.Replicate#1	B.Replicate#2	B.Replicate#3	B.Replicate#4	B.Replicate#5	B.Replicate#6		B.Replicate#1	B.Replicate#2	B.Replicate#3	B.Replicate#4	B.Replicate#5	B.Replicate#6
1hrs	1.89964	1.47853	2.69872	1.42331	0.334977	0.509509		1.73685	4.36482	5.33069	7.38119	7.94187	1.5629		1.08628	6.08726	1.69774	2.00663	0.435015	1.1898
6hrs	0.509865	1.60089	0.996694	1.27268	2.98425	1.50924		3.66765	4.53329	9.33278	3.33942	2.6857	4.97035		3.39889	7.12426	1.18725	4.6149	0.794625	0.69646
12hrs	1.8841	6.93327	1.83594	0.944058	0.419325	0.588161		10.1231	9.11377	4.62571	8.89932	4.61696	1.80671		2.79071	3.43005	2.71146	0.778323	3.42707	1.73282
18hrs	1.62806	1.40933	5.31834	12.3152	3.52235	3.11843		7.9952	3.81552	7.20999	4.36499	3.56748	3.51331		2.91124	2.94921	3.35136	1.47813	2.03827	4.02377
NADP
	WT							MKO							MKO-R
	B.Replicate#1	B.Replicate#2	B.Replicate#3	B.Replicate#4	B.Replicate#5	B.Replicate#6		B.Replicate#1	B.Replicate#2	B.Replicate#3	B.Replicate#4	B.Replicate#5	B.Replicate#6		B.Replicate#1	B.Replicate#2	B.Replicate#3	B.Replicate#4	B.Replicate#5	B.Replicate#6
1hrs	1.147	1.477	0.918	0.636	0.567	0.539		0.675	2.919	2.943	1.52	4.455	2.395		0.675	2.919	2.943	1.52	4.455	2.395
6hrs	0.432	0.451	0.975	1.002	0.39	0.551		4.171	4.096	3.778	2.723	1.322	1.002		4.171	4.096	3.778	2.723	1.322	1.002
12hrs	0.923	0.449	0.317	0.49	0.417	0.184		2.772	2.695	3.795	1.786	3.268	2.593		2.772	2.695	3.795	1.786	3.268	2.593
18hrs	1.042	0.653	1.977	1.644	0.61	1.504		2.48	5.744	2.671	4.149	2.533	4.462		2.48	5.744	2.671	4.149	2.533	4.462
