# Supplementary material for: MTCH2 controls energy demand and expenditure to fuel anabolism during adipogenesis
Source: EMBO J. 2025 Jan 3;44(4):1007–38. doi: 10.1038/s44318-024-00335-7 (PMC11832942; doi:10.1038/s44318-024-00335-7)
Supplement: Supplementary file 6 — Source data Fig. 2 [file 44318_2024_335_MOESM6_ESM.zip]

Archive with 6 entries (6 files):
- Figure2/2A.xlsx
- Figure2/2B.xlsx
- Figure2/2C.xlsx
- Figure2/2D.xlsx
- Figure2/2E.xlsx
- Figure2/2F.xlsx
