# Supplementary material for: MTCH2 controls energy demand and expenditure to fuel anabolism during adipogenesis
Source: EMBO J. 2025 Jan 3;44(4):1007–38. doi: 10.1038/s44318-024-00335-7 (PMC11832942; doi:10.1038/s44318-024-00335-7)
Supplement: Supplementary file 6 — Source data Fig. 2 [file 44318_2024_335_MOESM6_ESM.zip › Figure2/2A.xlsx]

## Sheet: Figure 2A
Glutamine
	WT							MKO							MKO-R
	B.Replicate#1	B.Replicate#2	B.Replicate#3	B.Replicate#4	B.Replicate#5	B.Replicate#6		B.Replicate#1	B.Replicate#2	B.Replicate#3	B.Replicate#4	B.Replicate#5	B.Replicate#6		B.Replicate#1	B.Replicate#2	B.Replicate#3	B.Replicate#4	B.Replicate#5	B.Replicate#6
1hrs	61.95	137.393	81.788	197.225	166.651	102.338		198.584	417.978	115.9	115.9	245.028	325.625		155.408	144.773	110.232	92.406	175.408	140.631
6hrs	50.419	155.673	137.139	215.941	72.956	193.62		135.685	162.334	155.641	120.95	71.474	94.597		76.397	44.348	78.203	105.664	62.036	81.919
12hrs	211.131	100.96	60.814	164.503	109.771	101.266		72.465	56.751	92	40.193	76.322	75.205		207.584	41.562	51.866	105.115	98.972	79.102
18hrs	157.64	193.127	134.788	179.247	150.633	153.959		9.321	24.567	18.912	10.114	1.479	8.756		48.311	186.503	156.431	88.02	157.514	115.958
Alanine
	WT							MKO							MKO-R
	B.Replicate#1	B.Replicate#2	B.Replicate#3	B.Replicate#4	B.Replicate#5	B.Replicate#6		B.Replicate#1	B.Replicate#2	B.Replicate#3	B.Replicate#4	B.Replicate#5	B.Replicate#6		B.Replicate#1	B.Replicate#2	B.Replicate#3	B.Replicate#4	B.Replicate#5	B.Replicate#6
1hrs	89.852	116.477	102.244	98.679	127.251	134.977		103.827	180.299	223.48	96.455	213.415	236.973		151.398	135.562	144.414	125.755	132.608	115.344
6hrs	62.446	99.746	155.121	130.928	111.808	134.036		160.753	208.482	176.911	140.156	134.819	109.561		114.962	73.851	95.735	146.938	99.863	75.252
12hrs	116.528	79.688	70.642	73.359	87.277	74.226		75.63	81.935	90.103	65.257	113.307	69.866		140.891	66.756	96.458	130.32	116.34	60.462
18hrs	139.573	138.104	121.379	162.167	117.38	95.107		30.156	71.85	71.032	59.509	9.18	52.116		52.6	111.496	132.271	80.453	120.271	139.888
Serine
	WT							MKO							MKO-R
	B.Replicate#1	B.Replicate#2	B.Replicate#3	B.Replicate#4	B.Replicate#5	B.Replicate#6		B.Replicate#1	B.Replicate#2	B.Replicate#3	B.Replicate#4	B.Replicate#5	B.Replicate#6		B.Replicate#1	B.Replicate#2	B.Replicate#3	B.Replicate#4	B.Replicate#5	B.Replicate#6
	18.608	44.221	26.883	41.481	40.865	26.271		34.814	47.776	64.936	38.669	56.265	48.319		65.326	48.077	37.745	23.636	37.021	32.998
	28.338	39.169	45.266	32.661	43.296	38.118		39.183	37.121	48.627	36.769	44.604	34.264		35.266	16.912	25.419	26.563	24.929	34.776
	29.193	38.958	25.585	43.279	31.715	22.113		33.169	26.025	16.181	21.177	25.184	21.901		32.605	22.469	26.657	21.859	27.651	16.402
	31.008	30.381	33.011	35.009	31.071	31.518		7.706	18.556	9.969	17.32	6.774	19.474		13.539	24.2	38.425	26.586	24.128	29.827
Leucine
	WT							MKO							MKO-R
	B.Replicate#1	B.Replicate#2	B.Replicate#3	B.Replicate#4	B.Replicate#5	B.Replicate#6		B.Replicate#1	B.Replicate#2	B.Replicate#3	B.Replicate#4	B.Replicate#5	B.Replicate#6		B.Replicate#1	B.Replicate#2	B.Replicate#3	B.Replicate#4	B.Replicate#5	B.Replicate#6
1hrs	51.004	78.161	60.007	95.893	85.414	60.913		22.157	48.717	41.209	27.493	35.893	49.155		121.904	91.523	72.432	47.267	73.408	56.34
6hrs	37.803	83.081	73.272	77.834	69.781	82.637		46.385	60.698	52.541	38.203	42.487	39.626		50.547	33.718	54.622	48.171	41.336	44.257
12hrs	53.277	59.984	39.918	58.963	51.403	40.42		30.286	35.855	28.496	23.995	33.762	34.378		47.85	45.293	43.323	45.133	47.86	49.594
18hrs	46.176	37.247	48.537	40.784	58.02	55.781		8.48	17.572	14.881	15.497	6.905	15.138		17.566	47.988	44.901	35.973	49.572	36.649
Isoleucine
	WT							MKO							MKO-R
	38.138	55.33	33.964	60.117	70.537	42.566		24.155	41.412	32.809	19.996	33.458	36.997		67.419	53.989	53.809	48.756	46.154	44.264
	25.483	58.716	62.306	62.34	50.992	60.845		43.132	36.37	38.466	38.634	25.619	30.052		37.297	21.099	36.099	39.661	28.832	32.62
	44.698	48.038	35.674	44.317	32.632	29.484		30.193	24.509	25.553	21.238	24.815	29.298		43.261	34.03	42.676	38.575	34.845	29.618
	40.72	33.892	44.276	30.051	38.372	37.931		6.214	8.427	7.875	10.516	4.106	9.305		15.793	41.675	31.516	24.022	30.675	30.047
Tryptophan
	WT							MKO							MKO-R
	B.Replicate#1	B.Replicate#2	B.Replicate#3	B.Replicate#4	B.Replicate#5	B.Replicate#6		B.Replicate#1	B.Replicate#2	B.Replicate#3	B.Replicate#4	B.Replicate#5	B.Replicate#6		B.Replicate#1	B.Replicate#2	B.Replicate#3	B.Replicate#4	B.Replicate#5	B.Replicate#6
1hrs	6.852	9.787	7.487	11.31	10.628	7.093		3.463	5.943	5.925	4.921	6.615	6.459		13.452	9.615	9.665	6.63	9.856	6.448
6hrs	3.694	6.719	9.485	8.851	8.392	8.358		6.495	8.691	6.551	6.536	6.019	4.939		6.155	3.594	6.585	8.378	5.851	5.826
12hrs	9.187	8.823	4.877	8.37	6.579	6.58		5.046	4.433	3.825	4.854	4.59	5.481		6.483	7.033	6.465	7.029	6.784	7.192
18hrs	6.676	6.875	4.215	5.792	6.472	5.544		1.72	2.279	2.303	2.538	0.978	2.558		2.619	7.22	4.147	3.834	5.816	4.872
