# Supplementary material for: MTCH2 controls energy demand and expenditure to fuel anabolism during adipogenesis
Source: EMBO J. 2025 Jan 3;44(4):1007–38. doi: 10.1038/s44318-024-00335-7 (PMC11832942; doi:10.1038/s44318-024-00335-7)
Supplement: Supplementary file 6 — Source data Fig. 2 [file 44318_2024_335_MOESM6_ESM.zip › Figure2/2B.xlsx]

## Sheet: Figure 2B
C05 2-Methylbutyryl
	WT							MKO							MKO-R
	B.Replicate#1	B.Replicate#2	B.Replicate#3	B.Replicate#4	B.Replicate#5	B.Replicate#6		B.Replicate#1	B.Replicate#2	B.Replicate#3	B.Replicate#4	B.Replicate#5	B.Replicate#6		B.Replicate#1	B.Replicate#2	B.Replicate#3	B.Replicate#4	B.Replicate#5	B.Replicate#6
1hrs	0.0644	0.1229	0.055	0.1109	0.1084	0.1119		0.0751	0.0823	0.1515	0.1286	0.1633	0.1034		0.1042	0.0676	0.1089	0.0519	0.0853	0.0646
6hrs	0.0696	0.069	0.0993	0.0541	0.064	0.2123		0.1504	0.2151	ND	0.1841	0.1712	0.1808		0.0758	0.0509	0.0818	0.076	0.0583	0.0882
12hrs	0.1121	0.0773	0.0564	0.0717	0.0601	0.0317		0.1186	0.121	0.1821	0.0891	0.1254	0.0903		0.0483	0.0686	0.0725	0.0626	0.0605	0.0426
18hrs	0.1099	0.0747	0.0873	0.103	0.0821	0.1182		0.0255	0.1061	0.2132	0.1674	0.0777	0.1188		0.0508	0.1235	0.0902	0.0719	0.126	0.0872
C05 Isovaleryl
	WT							MKO							MKO-R
	B.Replicate#1	B.Replicate#2	B.Replicate#3	B.Replicate#4	B.Replicate#5	B.Replicate#6		B.Replicate#1	B.Replicate#2	B.Replicate#3	B.Replicate#4	B.Replicate#5	B.Replicate#6		B.Replicate#1	B.Replicate#2	B.Replicate#3	B.Replicate#4	B.Replicate#5	B.Replicate#6
1hrs	0.0163	0.0277	0.0198	0.0168	0.025	0.0229		0.0105	0.0143	0.0206	0.0187	0.0278	0.0219		0.0221	0.0133	0.0248	0.0133	0.0205	0.0135
6hrs	0.0114	0.0093	0.0257	0.0154	0.0141	0.0497		0.0326	0.0469	ND	0.0326	0.0245	0.0302		0.0123	0.0109	0.0159	0.0209	0.0155	0.0153
12hrs	0.0274	0.016	0.0122	0.0159	0.0145	0.0097		0.0282	0.0332	0.0339	0.0218	0.0346	0.0247		0.0095	0.0181	0.0168	0.0153	0.0134	0.013
18hrs	0.0229	0.0176	0.0205	0.0193	0.0202	0.0247		0.0052	0.0226	0.0288	0.0276	0.0146	0.0221		0.0093	0.0302	0.0218	0.0209	0.0271	0.0224
C04-OH Isobutyryl
	WT							MKO							MKO-R
	B.Replicate#1	B.Replicate#2	B.Replicate#3	B.Replicate#4	B.Replicate#5	B.Replicate#6		B.Replicate#1	B.Replicate#2	B.Replicate#3	B.Replicate#4	B.Replicate#5	B.Replicate#6		B.Replicate#1	B.Replicate#2	B.Replicate#3	B.Replicate#4	B.Replicate#5	B.Replicate#6
1hrs	0.0071	0.0055	0.0066	0.0039	0.0091	0.005		0.0012	0.0025	0.0027	0.0019	0.0033	0.0024		0.0087	0.0053	0.0042	0.009	0.0063	0.0136
6hrs	0.0049	0.0057	0.016	0.0092	0.0069	0.0251		0.0039	0.0062	ND	0.0035	0.0036	0.0039		0.0078	0.004	0.0114	0.01	0.0084	0.0055
12hrs	0.0151	0.0103	0.0083	0.0108	0.0093	0.0102		0.0045	0.0045	0.005	0.0035	0.0063	0.0063		0.0098	0.0055	0.0064	0.0081	0.0069	0.0075
18hrs	0.0085	0.0039	0.0083	0.0093	0.0082	0.0093		0.0027	0.0052	0.0055	0.0078	0.0025	0.0051		0.0037	0.0096	0.0136	0.0091	0.0088	0.0091
C05:1
	WT							MKO							MKO-R
	B.Replicate#1	B.Replicate#2	B.Replicate#3	B.Replicate#4	B.Replicate#5	B.Replicate#6		B.Replicate#1	B.Replicate#2	B.Replicate#3	B.Replicate#4	B.Replicate#5	B.Replicate#6		B.Replicate#1	B.Replicate#2	B.Replicate#3	B.Replicate#4	B.Replicate#5	B.Replicate#6
1hrs	0.0006	0.0008	0.0006	0.001	0.0011	0.0011		0.0006	0.0008	0.0009	0.0012	0.0018	0.0019		0.0018	0.0004	0.0009	0.0003	0.0013	0.0007
6hrs	0.0005	0.0005	0.0009	0.0004	0.0006	0.0025		0.0018	0.0028	ND	0.0025	0.0021	0.0029		0.0008	0.0006	0.0012	0.0009	0.0005	0.0005
12hrs	0.0018	0.001	0.0005	0.0014	0.0006	0.0003		0.002	0.0019	0.0015	0.0016	0.0022	0.0016		0.0003	0.0008	0.0008	0.0007	0.0004	0.0008
18hrs	0.0008	0.001	0.0007	0.001	0.0011	0.001		0.0003	0.002	0.0031	0.0023	0.0011	0.0016		0.0002	0.0014	0.0011	0.0007	0.0016	0.001
C16
	WT							MKO							MKO-R
	B.Replicate#1	B.Replicate#2	B.Replicate#3	B.Replicate#4	B.Replicate#5	B.Replicate#6		B.Replicate#1	B.Replicate#2	B.Replicate#3	B.Replicate#4	B.Replicate#5	B.Replicate#6		B.Replicate#1	B.Replicate#2	B.Replicate#3	B.Replicate#4	B.Replicate#5	B.Replicate#6
1hrs	0.0224	0.0235	0.0276	0.0409	0.0261	0.0664		0.0099	0.0103	0.0468	0.0124	0.0456	0.0162		0.0682	0.0674	0.0229	0.0219	0.0431	0.0687
6hrs	0.0193	0.01	0.086	0.1031	0.0597	0.1684		0.0377	0.0213	ND	0.013	0.0017	0.0074		0.0452	0.0344	0.0718	0.112	0.0376	0.0416
12hrs	0.1293	0.0533	0.0655	0.155	0.0451	0.1347		0.0348	0.0348	0.0575	ND	0.0195	0.0224		0.0467	0.068	0.0363	0.0496	0.0574	0.0369
18hrs	0.0723	0.0343	0.1238	0.1447	0.0276	0.0351		0.0109	0.0514	0.0399	0.0606	0.0087	0.025		0.0159	0.07	0.0607	0.0201	0.0556	0.0721
C16:1
	WT							MKO							MKO-R
	B.Replicate#1	B.Replicate#2	B.Replicate#3	B.Replicate#4	B.Replicate#5	B.Replicate#6		B.Replicate#1	B.Replicate#2	B.Replicate#3	B.Replicate#4	B.Replicate#5	B.Replicate#6		B.Replicate#1	B.Replicate#2	B.Replicate#3	B.Replicate#4	B.Replicate#5	B.Replicate#6
1hrs	0.0006	0	0	0	0	0		0.0052		0.0169	0.0061	0.0156	0.0003		0	0	0	0	0	0
6hrs	0	0	0	0	0	0		0.0282	0.0168	0.0066	0.002				0.0037	0.0002	0.0018	0.0095
12hrs	0.0115	0.0103	0.0014					0.0279	0.0265	0.0116	0.0149	0.0247				0	0	0	0
18hrs	0.0261	0.0058	0.0532	0.0467				0.0193	0.0531	0.0313		0.0129				0.0112	0.0036	0.0093	0.0191
C18
	WT							MKO							MKO-R
	B.Replicate#1	B.Replicate#2	B.Replicate#3	B.Replicate#4	B.Replicate#5	B.Replicate#6		B.Replicate#1	B.Replicate#2	B.Replicate#3	B.Replicate#4	B.Replicate#5	B.Replicate#6		B.Replicate#1	B.Replicate#2	B.Replicate#3	B.Replicate#4	B.Replicate#5	B.Replicate#6
1hrs	0.0125	0.0267	0.0265	0.0216	0.0238	0.0206		0.0016	0.0021	0.0051	0.0013	0.0046	0.0044		0.06	0.0632	0.022	0.0312	0.0239	0.0488
6hrs	0.0243	0.0323	0.0802	0.0488	0.048	0.1281		0.0061	0.0033		0.0022	0.0003	0.0022		0.0252	0.0253	0.0446	0.0641	0.0404	0.0424
12hrs	0.0369	0.0375	0.0464	0.0696	0.0375	0.0817		0.0021	0.0026	0.0052	0.0008	0.0022	0.0042		0.046	0.0475	0.045	0.0799	0.0386	0.0317
18hrs	0.0279	0.0223	0.0265	0.0311	0.0545	0.0386		0.0123	0.0036	0.0045	0.0052	0.0023	0.0039		0.0194	0.0292	0.0495	0.0246	0.0276	0.0264
C18:1
	WT							MKO							MKO-R
	B.Replicate#1	B.Replicate#2	B.Replicate#3	B.Replicate#4	B.Replicate#5	B.Replicate#6		B.Replicate#1	B.Replicate#2	B.Replicate#3	B.Replicate#4	B.Replicate#5	B.Replicate#6		B.Replicate#1	B.Replicate#2	B.Replicate#3	B.Replicate#4	B.Replicate#5	B.Replicate#6
1hrs	0.0355	0.0337	0.0374	0.0189	0.0175	0.033		0.0786	0.0508	0.1509	0.0684	0.0942	0.0775		0.0546	0.042	0.015	0.0218	0.02	0.032
6hrs	0.0159	0.0099	0.0528	0.0548	0.0401	0.0479		0.1635	0.1247		0.063	0.0135	0.0346		0.0616	0.0259	0.057	0.1034	0.0313	0.0357
12hrs	0.0627	0.0323	0.0391	0.0773	0.0356	0.069		0.1022	0.1142	0.1176			0.1451		0.0444	0.074	0.0402	0.0334	0.0319	0.0317
18hrs	0.1535	0.0474	0.2435	0.2161	0.0229	0.0404			0.1584	0.3398	0.2435		0.1628		0.0591	0.0899	0.0761	0.0278	0.0972	0.1255
