# Supplementary material for: MTCH2 controls energy demand and expenditure to fuel anabolism during adipogenesis
Source: EMBO J. 2025 Jan 3;44(4):1007–38. doi: 10.1038/s44318-024-00335-7 (PMC11832942; doi:10.1038/s44318-024-00335-7)
Supplement: Supplementary file 6 — Source data Fig. 2 [file 44318_2024_335_MOESM6_ESM.zip › Figure2/2D.xlsx]

## Sheet: Figure 2D
3-HBA
	WT							MKO							MKO-R
	B.Replicate#1	B.Replicate#2	B.Replicate#3	B.Replicate#4	B.Replicate#5	B.Replicate#6		B.Replicate#1	B.Replicate#2	B.Replicate#3	B.Replicate#4	B.Replicate#5	B.Replicate#6		B.Replicate#1	B.Replicate#2	B.Replicate#3	B.Replicate#4	B.Replicate#5	B.Replicate#6
1hrs	0.382	0.5247	0.3748	0.957	0.6401	0.3648		0.1453	0.2107	0.1305	0.138	0.2034	0.1348		0.7081	0.4967	0.4689	0.3735	0.3381	0.491
6hrs	0.1922	0.4428	0.7581	0.3998	0.4406	0.4296		0.2719	0.4588	0.2561	0.3098	0.2569	0.2458		0.2211	0.16	0.3257	0.3826	0.3012	0.2752
12hrs	0.4498	0.4144	0.2597	0.562	0.3564	0.3408		0.2999	0.4123	0.1219	0.2089	0.379	0.3371		0.2855	0.3289	0.3461	0.274	0.288	0.3606
18hrs	0.1862	0.23	0.1517	0.1826	0.307	0.3199		0.058	0.0964	0.1491	0.1004	0.075	0.1028		0.0933	0.3164	0.2227	0.1843	0.2671	0.1891
