# Supplementary material for: MTCH2 controls energy demand and expenditure to fuel anabolism during adipogenesis
Source: EMBO J. 2025 Jan 3;44(4):1007–38. doi: 10.1038/s44318-024-00335-7 (PMC11832942; doi:10.1038/s44318-024-00335-7)
Supplement: Supplementary file 6 — Source data Fig. 2 [file 44318_2024_335_MOESM6_ESM.zip › Figure2/2E.xlsx]

## Sheet: Figure 2E
Lactate
	WT							MKO							MKO-R
	B.Replicate#1	B.Replicate#2	B.Replicate#3	B.Replicate#4	B.Replicate#5	B.Replicate#6		B.Replicate#1	B.Replicate#2	B.Replicate#3	B.Replicate#4	B.Replicate#5	B.Replicate#6		B.Replicate#1	B.Replicate#2	B.Replicate#3	B.Replicate#4	B.Replicate#5	B.Replicate#6
1hrs	778.218	1027.57	1099.34	2156.89	1110.89	1071.98		627.997	840.823	738.466	463.426	812.78	631.409		1647.45	1090.66	922.629	684.728	624.855	775.366
6hrs	424.881	800.685	1872.95	1058.31	1227.2	883.306		885.643	1016.21	782.395	1003.25	621.077	874.396		927.35	606.328	945.537	1251.42	817.87	714.991
12hrs	1232.99	1165.04	652.022	1620.3	786.364	834.266		819.107	1255.09	397.552	480.867	772.145	767.726		755.992	1093.61	795.404	662.519	854.302	1084.68
18hrs	772.634	718.476	709.726	781.454	510.257	637.442		252.185	306.765	531.955	303.863	157.626	342.825		312.257	843.808	522.421	364.999	417.911	471.529
