# Supplementary material for: MTCH2 controls energy demand and expenditure to fuel anabolism during adipogenesis
Source: EMBO J. 2025 Jan 3;44(4):1007–38. doi: 10.1038/s44318-024-00335-7 (PMC11832942; doi:10.1038/s44318-024-00335-7)
Supplement: Supplementary file 6 — Source data Fig. 2 [file 44318_2024_335_MOESM6_ESM.zip › Figure2/2F.xlsx]

## Sheet: Figure 2F
Experiment#1					Experiment#2					Experiment#3
		2-NBDG Intensity(MFI)					2-NBDG Intensity(MFI)					2-NBDG Intensity(MFI)
	WT	70				WT	139				WT	59
	MKO	280				MKO	502				MKO	196
	MKO-R	63				MKO-R	123				MKO-R	60
		Fold change					Fold change					Fold change
	WT	1				WT	1				WT	1
	MKO	4				MKO	3.61151				MKO	3.32203
	MKO-R	0.9				MKO-R	0.884892				MKO-R	1.01695
