# Supplementary material for: MTCH2 controls energy demand and expenditure to fuel anabolism during adipogenesis
Source: EMBO J. 2025 Jan 3;44(4):1007–38. doi: 10.1038/s44318-024-00335-7 (PMC11832942; doi:10.1038/s44318-024-00335-7)
Supplement: Supplementary file 7 — Source data Fig. 3 [file 44318_2024_335_MOESM7_ESM.zip]

Archive with 5 entries (5 files):
- Figure3/3A.xlsx
- Figure3/3B.xlsx
- Figure3/3C.xlsx
- Figure3/3D.xlsx
- Figure3/3E.xlsx
