# Supplementary material for: MTCH2 controls energy demand and expenditure to fuel anabolism during adipogenesis
Source: EMBO J. 2025 Jan 3;44(4):1007–38. doi: 10.1038/s44318-024-00335-7 (PMC11832942; doi:10.1038/s44318-024-00335-7)
Supplement: Supplementary file 7 — Source data Fig. 3 [file 44318_2024_335_MOESM7_ESM.zip › Figure3/3A.xlsx]

## Sheet: Basal Respiration
WT	WT	WT	WT	WT	WT	MKO	MKO	MKO	MKO	MKO	MKO
84.2937	44.4994	77.5212	67.3298	57.2591	70.398	135.641	146.044	160.874	156.886	166.873	148.602

## Sheet: Maximal Respiration
WT	WT	WT	WT	WT	WT	MKO	MKO	MKO	MKO	MKO	MKO
111.491	17.3352	114.147	99.1973	112.753	97.7468	119.877	320.819	326.734	208.948	290.741	306.648
