# Supplementary material for: MTCH2 controls energy demand and expenditure to fuel anabolism during adipogenesis
Source: EMBO J. 2025 Jan 3;44(4):1007–38. doi: 10.1038/s44318-024-00335-7 (PMC11832942; doi:10.1038/s44318-024-00335-7)
Supplement: Supplementary file 7 — Source data Fig. 3 [file 44318_2024_335_MOESM7_ESM.zip › Figure3/3B.xlsx]

## Sheet: 3B
NADH redox index(%)
Experiment1
	WT							MKO
	0	%_?	1					0	%_?	1
	FCCP	Basal	KCN(1mM)(Total NADH Level )	NADH redox index(%)	NADH redox index(%)(Average)			FCCP	Basal	KCN(1mM)(Total NADH Level )	NADH redox index(%)	NADH redox index(%)(Average)
Replicate#1	79.3	155	208	58.819			Replicate#1	71	124	250	29.6089
Replicate#2	74.2	150	211	55.4094	57.1142		Replicate#2	74	124	266	26.0417	27.8253
Average			209.5				Average			258
Experiment 2
	WT							MKO
	0	%_?	1					0	%_?	1
	FCCP	Basal	KCN(1mM)(Total NADH Level )	NADH redox index(%)	NADH redox index(%)(Average)			FCCP	Basal	KCN(1mM)(Total NADH Level )	NADH redox index(%)	NADH redox index(%)(Average)
Replicate#1	72.7	195	227	79.2612			Replicate#1	50.1	79.3	273	13.1
Replicate#2	72.9	191	228	76.1444	77.7028		Replicate#2	50.1	79.3	273	13.1	13.1
Average			227.5				Average			273
Experiment 3
	WT							MKO
	0	%_?	1					0	%_?	1
	FCCP	Basal	KCN(1mM)(Total NADH Level )	NADH redox index(%)	NADH redox index(%)(Average)			FCCP	Basal	KCN(1mM)(Total NADH Level )	NADH redox index(%)	NADH redox index(%)(Average)
Replicate#1	69.3	154	209	60.6299			Replicate#1	49.8	84.4	232	18.9901
Replicate#2	66.4	165	210	68.663	64.6464		Replicate#2	50.6	89.4	238	20.7044	19.8472
Average			209.5				Average			235
