# Supplementary material for: MTCH2 controls energy demand and expenditure to fuel anabolism during adipogenesis
Source: EMBO J. 2025 Jan 3;44(4):1007–38. doi: 10.1038/s44318-024-00335-7 (PMC11832942; doi:10.1038/s44318-024-00335-7)
Supplement: Supplementary file 7 — Source data Fig. 3 [file 44318_2024_335_MOESM7_ESM.zip › Figure3/3C.xlsx]

## Sheet: ADP-Induced Respiration_State3
HeLa WT	HeLa WT	HeLa WT	HeLa KO	HeLa KO	HeLa KO
68.8234	24.4311	44.2766	80.7416	38.747	74.2312

## Sheet: FCCP-Ind. Respiration_State3u
HeLa WT	HeLa WT	HeLa WT	HeLa KO	HeLa KO	HeLa KO
64.1394	20.5385	37.8741	93.5355	36.6148	72.7402

## Sheet: Oligomycin_State4
HeLa WT	HeLa WT	HeLa WT	HeLa KO	HeLa KO	HeLa KO
18.7216	12.433	19.5392	18.5555	11.8008	21.1858

## Sheet: RCR_State3State4
HeLa WT	HeLa WT	HeLa WT	HeLa KO	HeLa KO	HeLa KO
3.43667	1.65957	1.05538	5.33572	3.10754	1.88892
