# Supplementary material for: MTCH2 controls energy demand and expenditure to fuel anabolism during adipogenesis
Source: EMBO J. 2025 Jan 3;44(4):1007–38. doi: 10.1038/s44318-024-00335-7 (PMC11832942; doi:10.1038/s44318-024-00335-7)
Supplement: Supplementary file 7 — Source data Fig. 3 [file 44318_2024_335_MOESM7_ESM.zip › Figure3/3D.xlsx]

## Sheet: Figure3D
No. of xperiment	Group	inhibitor	basal	maximal	basal.log	maximal.log	basal.change	maximal.change
Ex1	KO	BPTES	94.9802	103.814	6.56955	6.69786	-21.4226	-30.5987
Ex1	KO	ETO	83.546	109.225	6.3845	6.77116	-30.8821	-26.9813
Ex1	KO	UK	98.5865	88.8244	6.62332	6.47288	-18.439	-40.6195
Ex1	WT	BPTES	81.5537	114.292	6.34968	6.83658	-16.9321	-19.0139
Ex1	WT	ETO	96.3649	141.746	6.59044	7.14716	-1.84598	0.440084
Ex1	WT	UK	84.5751	104.779	6.40216	6.71121	-13.8546	-25.7541
Ex2	KO	BPTES	128.231	171.088	7.0026	7.41859	-13.5933	-18.3361
Ex2	KO	ETO	131.143	171.286	7.035	7.42026	-11.6309	-18.2415
Ex2	KO	UK	118.218	122.975	6.8853	6.94223	-20.3405	-41.3012
Ex2	WT	BPTES	94.4618	129	6.56166	7.01123	-7.3708	-11.9659
Ex2	WT	ETO	98.9857	144.555	6.62915	7.17548	-2.93468	-1.35047
Ex2	WT	UK	86.2774	108.237	6.43091	6.75805	-15.3965	-26.1357
Ex3	KO	BPTES	128.231	171.088	7.0026	7.41859	-13.5933	-18.3361
Ex3	KO	ETO	131.143	171.286	7.035	7.42026	-11.6309	-18.2415
Ex3	KO	UK	118.218	122.975	6.8853	6.94223	-20.3405	-41.3012
Ex3	WT	BPTES	78.4234	96.0698	6.29321	6.58601	-15.4295	-28.64
Ex3	WT	ETO	85.4402	105.972	6.41684	6.72753	-7.86269	-21.2851
Ex3	WT	UK	83.4293	101.273	6.38248	6.66211	-10.0312	-24.7749
Ex4	KO	BPTES	234.92	290.011	7.87603	8.17996	-17.4411	-26.7311
Ex4	KO	ETO	173.515	252.994	7.43892	7.98296	-39.021	-36.0832
Ex4	KO	UK	228.691	167.928	7.83726	7.3917	-19.6301	-57.5743
Ex4	WT	BPTES	277.936	343.65	8.11861	8.4248	-12.3279	-15.1311
Ex4	WT	ETO	305.628	399.997	8.25563	8.64385	-3.59248	-1.21542
Ex4	WT	UK	269.001	251.876	8.07147	7.97657	-15.1461	-37.7959
