# Supplementary material for: MTCH2 controls energy demand and expenditure to fuel anabolism during adipogenesis
Source: EMBO J. 2025 Jan 3;44(4):1007–38. doi: 10.1038/s44318-024-00335-7 (PMC11832942; doi:10.1038/s44318-024-00335-7)
Supplement: Supplementary file 7 — Source data Fig. 3 [file 44318_2024_335_MOESM7_ESM.zip › Figure3/3E.xlsx]

## Sheet: WT
Days	CM	CM	CM	No FFAs	No FFAs	No FFAs	Low Glucose	Low Glucose	Low Glucose	No Glutamine	No Glutamine	No Glutamine
0	20000	20000	20000	20000	20000	20000	20000	20000	20000	20000	20000	20000
3	57300	59000	56388	43000	40800	42300	24000	23000	28000	23000	24000	26000
5	238000	245000	248500	178400	176823	167967	42000	40000	43000	25000	26000	27000
7	693000	784000	770350	587009	599439	638709	69300	71000	72000	40000	30000	35000

## Sheet: KO
Days	CM	CM	CM	No FFAs	No FFAs	No FFAs	Low Glucose	Low Glucose	Low Glucose	No Glutamine	No Glutamine	No Glutamine
0	20000	20000	20000	20000	20000	20000	20000	20000	20000	20000	20000	20000
3	43000	41500	38000	20000	21000	25000	31000	39543	37890	20000	21000	22000
5	133000	132200	134000	33000	34000	35000	99233	100100	96501	25000	27000	25000
7	318244	317280	308200	42000	45000	43000	210000	229000	240000	21000	22654	21345
