# Supplementary material for: MTCH2 controls energy demand and expenditure to fuel anabolism during adipogenesis
Source: EMBO J. 2025 Jan 3;44(4):1007–38. doi: 10.1038/s44318-024-00335-7 (PMC11832942; doi:10.1038/s44318-024-00335-7)
Supplement: Supplementary file 8 — Source data Fig. 4 [file 44318_2024_335_MOESM8_ESM.zip]

Archive with 7 entries (7 files):
- Figure4/~$4A.xlsx
- Figure4/4A.xlsx
- Figure4/4B.xlsx
- Figure4/4C.xlsx
- Figure4/4D.xlsx
- Figure4/4E.xlsx
- Figure4/4F.xlsx
