# Supplementary material for: MTCH2 controls energy demand and expenditure to fuel anabolism during adipogenesis
Source: EMBO J. 2025 Jan 3;44(4):1007–38. doi: 10.1038/s44318-024-00335-7 (PMC11832942; doi:10.1038/s44318-024-00335-7)
Supplement: Supplementary file 8 — Source data Fig. 4 [file 44318_2024_335_MOESM8_ESM.zip › Figure4/4B.xlsx]

## Sheet: 4B(Left panel)
	WT	WT	WT	WT	MKO	MKO	MKO	MKO	MKO-R	MKO-R	MKO-R	MKO-R
Esterified FA(FA in TAG) nmol/mg protein	10.06	9.97	11.77	10.12	14.44	15.39	14.44	13.35	8.77	8.94	8.82	8.89

## Sheet: 4B(rigth panel)
	WT	WT	WT	WT	MKO	MKO	MKO	MKO	MKO-R	MKO-R	MKO-R	MKO-R
Free Fatty Acid (FFA)(nmol/mg protien)	14.6	14.3	13.99	14.68	12.05	10.13	11.13	10.38	12.06	11.97	12.39	10.39
