# Supplementary material for: MTCH2 controls energy demand and expenditure to fuel anabolism during adipogenesis
Source: EMBO J. 2025 Jan 3;44(4):1007–38. doi: 10.1038/s44318-024-00335-7 (PMC11832942; doi:10.1038/s44318-024-00335-7)
Supplement: Supplementary file 8 — Source data Fig. 4 [file 44318_2024_335_MOESM8_ESM.zip › Figure4/4C.xlsx]

## Sheet: 4C_ANOVA_Results__group_fc_1.5
Lipid Species group	WT.mean	MKO.mean	MKO-R.mean	pval	p.MKO_WT	p.WT_MKO-R	p.KO_MKO-R	fdr	fdr.MKO_WT	fdr.WT_MKO-R	fdr.KO_MKO-R	fc.MKO_WT	fc.WT_MKO-R	fc.MKO_MKO-R
FC	11.5571	10.6948	11.4702	1.13454e-06	1.83735e-06	0.468556	4.50722e-06	4.99197e-06	4.04216e-05	0.515412	1.23948e-05	-0.862288	0.0868619	-0.775426
TC	11.8279	11.1651	11.5905	1.45266e-05	1.16188e-05	0.0167319	0.00038385	2.99408e-05	6.59588e-05	0.021653	0.000649592	-0.662789	0.237347	-0.425442
FA	3.05872	3.44954	2.68091	3.41237e-05	0.00363967	0.00450926	2.45962e-05	5.00481e-05	0.00571948	0.00661358	4.50931e-05	0.390819	0.377814	0.768633
FFA	1.42729	1.16856	1.23249	0.0001403	0.000140493	0.00114083	0.233725	0.000192912	0.000343427	0.00209153	0.257097	-0.25873	0.194799	-0.0639308
CE	1.45795	1.70927	0.795445	1.4804e-10	1.0923e-05	2.4092e-09	8.12585e-10	3.25687e-09	6.59588e-05	5.30024e-08	1.78769e-08	0.251323	0.662503	0.913827
DAG	0.510575	0.432648	0.618266	4.13504e-06	0.00247217	0.000247587	3.05425e-06	1.13714e-05	0.00435619	0.000620704	9.59909e-06	-0.0779276	-0.10769	-0.185618
TAG	0.339699	0.477001	0.277059	7.28024e-07	1.49906e-05	0.00492342	6.35231e-07	4.33916e-06	6.59588e-05	0.0067697	3.49377e-06	0.137303	0.0626394	0.199942
CL	0.904149	0.729058	0.814655	1.8055e-05	1.29659e-05	0.00210969	0.00283197	2.99408e-05	6.59588e-05	0.00357024	0.0036649	-0.175091	0.0894945	-0.0855969
LCL	9.78317	9.20318	10.5639	1.63568e-06	0.00105341	0.000115911	1.2024e-06	5.99751e-06	0.00210683	0.000620704	5.29056e-06	-0.579989	-0.78073	-1.36072
LPA	0.523257	0.569737	0.544897	0.832333	0.817542	0.956503	0.943179	0.832333	0.817542	0.956503	0.943179	0.0464796	-0.02164	0.0248396
LPC	0.408739	0.370386	0.536102	1.61088e-05	0.132163	0.00013808	1.68656e-05	2.99408e-05	0.153031	0.000620704	3.37311e-05	-0.0383521	-0.127364	-0.165716
LPE	0.403468	0.352548	0.462464	0.000902305	0.0587541	0.0302293	0.000675881	0.00104477	0.0760347	0.0369469	0.0010621	-0.0509201	-0.0589956	-0.109916
LPG	6.10785	5.50778	5.66734	0.0003571	0.000342129	0.0029844	0.259589	0.000436455	0.000752684	0.00468978	0.271951	-0.600072	0.440506	-0.159566
LPI	9.52043	8.77631	10.5766	1.69245e-05	0.00790569	0.000796389	1.26514e-05	2.99408e-05	0.011595	0.00159278	3.09255e-05	-0.744117	-1.05617	-1.80029
LPS	6.62174	6.43351	6.88176	0.0163987	0.321858	0.141056	0.0132772	0.0171796	0.354044	0.163327	0.0162277	-0.188227	-0.260023	-0.44825
PA	11.343	11.2292	10.782	0.000217492	0.403948	0.000243272	0.00126403	0.00028146	0.423184	0.000620704	0.00185391	-0.113821	0.560949	0.447128
PC	1.67192	1.57559	2.08483	1.94046e-06	0.117211	1.33774e-05	2.31074e-06	6.09859e-06	0.143258	0.000147151	8.4727e-06	-0.0963296	-0.412913	-0.509243
PE	1.52632	1.34009	1.66943	3.15052e-07	2.82415e-05	0.000224331	2.36348e-07	3.46558e-06	8.87591e-05	0.000620704	2.59982e-06	-0.186228	-0.143109	-0.329337
PG	0.638351	0.531186	0.558423	1.90532e-05	1.88062e-05	0.000192623	0.100451	2.99408e-05	6.89562e-05	0.000620704	0.116312	-0.107166	0.0799285	-0.0272372
PI	0.59547	0.536127	0.725644	1.66585e-05	0.0373043	0.000281391	1.44175e-05	2.99408e-05	0.0512934	0.000620704	3.17184e-05	-0.0593423	-0.130174	-0.189516
PS	1.79235	1.56789	1.98963	7.88939e-07	0.000104869	0.000282138	5.70602e-07	4.33916e-06	0.00028839	0.000620704	3.49377e-06	-0.224456	-0.197282	-0.421737
SM	0.946386	0.823145	0.955384	0.000989423	0.00257411	0.935491	0.00160461	0.00108837	0.00435619	0.956503	0.00220634	-0.123241	-0.00899837	-0.132239
