# Supplementary material for: MTCH2 controls energy demand and expenditure to fuel anabolism during adipogenesis
Source: EMBO J. 2025 Jan 3;44(4):1007–38. doi: 10.1038/s44318-024-00335-7 (PMC11832942; doi:10.1038/s44318-024-00335-7)
Supplement: Supplementary file 8 — Source data Fig. 4 [file 44318_2024_335_MOESM8_ESM.zip › Figure4/4D.xlsx]

## Sheet: Fig4D_WT
WT_CM_LD numbers
0hr	12hr	20hr	30hr
1	1	1	15
0	8	8	0
7	3	3	31
1	4	4	2
0	2	2	2
5	0	0	10
3	0	0	7
7	7	7	3
6	1	1	0
6	1	1	8
4	0	0	2
2	3	3	0
10	2	2	5
0	0	5	0
1	8	0	13
1	0	8	12
1	11	0	1
2	1	11	1
5	0	1	2
0	0	0	9
5	2	0	19
3	3	2	3
1	0	3	5
4	16	0	12
2	15	16	7
6	3	15	5
2	5	3	7
0	0	5	5
2	2	0	7
7	0	2	5
1	10	0	5
0	19	10	10
6	5	19	0
13	0	5	11
0	8	0	14
2	9	8	1
0	0	0	8
4	6	19	1
7	4	0	0
0	0	6	3
4	4	4	11
6	2	0	10
5	8	4	3
9	0	2	0
4	0	8	3
0	4	0	4
6	0	6	12
9	6	12	6
4	12	5	10
10	5	3	4
8	3	3
0	3
12
7
0
2

## Sheet: Fig4D_MKO
	MKO_CM_LD numbers
	0hr	12hr	20hr	30hr
	5	0	90	22
	3	3	30	3
	16	4	23	19
	1	12	9	21
	1	3	1	24
	6	0	41	57
	58	2	32	23
	9	11	24	78
	3	10	7	112
	9	3	17	40
	19	6	0	45
	3	0	7	58
	1	0	16	62
	13	13	28	34
	12	1	63	56
	14	0	11	24
	7	0	1	10
	11	7	18	25
	12	0	0	130
	0	11	58	60
	3	0	26	38
	8	9	4	7
	13	1	13	48
	11	8	5	33
	1	0	2	0
	3	8	0	21
	6	6	16	49
	1	0	36	20
	1	7	6	51
	12	5	44	12
	14	0	9	2
	4	3	18	31
	0	9	11	73
	9	0	2	20
	10	2	14	115
	2	19	6	77
	1	0	1	15
	0	19	34	105
	2	0	1	0
	3	3	15	134
	11	10	8	23
	0	0	16	42
	19	13	13	14
	9	2	2	73
	2	3	1	0
	5	3	5	12
	13	22	33	40
	1	2	30	40
	2	3	2	20
	11	10	5	10
	0	1	25	9
	19	8	11	12
	23	12	42	4
	5	5	19	10
	11	6	0	7
	14	0	0	26
	10	2	19	3
	0	0	24	26
	0	5	3	17
	5	3	12	43
	1	11	4	46
	2	17	33	41
	7	3	32	30
	6	10	3	41
	1	6	5	35
	2	0	0	27
	15	1	3	0
	8	0	0	44
	1	8	24	5
	3	0	15	20
	8	14	12	48
	1	9	9	9
	13	1	7
	0	0	3
	5	4	5
	1	4	8
	0	2	14
	2	4	17
	0	2
	5	0
	2	0
	0	2
	11	0
	0	2
	2	0
	0	0
	2	8
	0	1
	4	3
	3	4
	6	6
	6	3
	14	6
	0	0
	4	7
	17	3
	5	1
	5	3
	14	0
	3	0
	0	3
	0	1
	1	4
	4	0
	6	1
	18	7
	0	2
	26	0
	3	1
	9	1
	8	8
	0	4
	18	0
	11	0
	8	0
	1	5
	2	4
	8	0
	2	4
	8	1
	5	5
	0	5
	13	1
	2	2
	21	0
	13	11
	0	4
	5	15
	2	24
	16	8
	0	0
	0	1
	0	0
	3	8
	11	7
	0	0
	4	1
	0	13
	2	9
	0	3
	8	7
	3	0
	7	4
	1	7
	0	13
	1	5
	0	10
	0	8
	1	8
	10	6
	24	7
	0	6
	2	7
	4	5
	10	0
	1
	9
	1
	10
	6
	14
	6
	2
	5
	11
	8
	6
	6
	9
	12
	14
	12
	20
	0
	4
	3
	10
