# Supplementary material for: MTCH2 controls energy demand and expenditure to fuel anabolism during adipogenesis
Source: EMBO J. 2025 Jan 3;44(4):1007–38. doi: 10.1038/s44318-024-00335-7 (PMC11832942; doi:10.1038/s44318-024-00335-7)
Supplement: Supplementary file 8 — Source data Fig. 4 [file 44318_2024_335_MOESM8_ESM.zip › Figure4/4E.xlsx]

## Sheet: Fig4E_WT
WT_HBSS_LD Numbers
0hr	2hr	4hr	8hr	12hr
1	3	12	4	3
0	2	3	29	16
7	13	23	8	42
1	3	1	16	17
0	0	2	0	11
5	1	1	15	1
3	1	15	35	1
7	5	7	1	16
6	1	1	2	24
6	0	31	9	38
4	9	4	26	50
2	4	24	8	0
10	8	25	20	38
0	5	11	8	13
1	3	16	23	44
1	8	10	1	3
1	3	0	5	38
2	8	0	11	6
5	11	1	6	11
0	5	1	12	45
5	5	17	39	7
3	2	2	13	28
1	4	1	22	15
4	2	1	1	13
2	0	5	1	2
6	1	5	39	29
2	15	6	2	52
0	1	6	33	21
2	1	11	27	32
7	0	7	16	23
1	0	3	13	35
0	8	4	19	0
6	3	11	3	1
13	1	4	24	39
0	0	38	15	38
2	5	1	8	0
0	0	1	17	2
4	7	5	8	1
7	3	10	17	25
0	17	15	31	8
4	3	5	10	14
6	0	0	32	1
5	0	17	0	13
9	2	2	16	1
4	3	25	1	66
0	6	5	4	4
6	3	0	48	9
9		0	3	39
4		1	16	5
10		2	34	7
8		0	0	3
0		2	9	49
12		4	10	7
7		8	13	11
0		10	6	9
2		19	7	69
		4	17	3
		4	92	12
		9	18	2
		3	0	1
		3	0	2
		1	33	9
		8	0	111
		3	5	1
			22	28
			7	0
			5	1
			0	76
			0
			4
			17

## Sheet: Fig4E_MKO
	MKO_HBSS_LD Numbers
	0hr	2hr	4hr	8hr	12hr
	5	14	4	12	1
	3	12	33	26	33
	16	21	9	4	62
	1	1	94	0	25
	1	6	66	46	13
	6	49	0	46	20
	58	10	39	32	39
	9	18	45	22	11
	3	0	24	20	102
	9	16	15	23	30
	19	32	10	79	74
	3	19	4	19	32
	1	21	26	92	34
	13	0	26	4	44
	12	28	93	20	62
	14	33	105	9	6
	7	68	0	46	5
	11	71	33	7	20
	12	68	41	39	16
	0	29	20	66	7
	3	3	9	51	14
	8	75	37	89	9
	13	0	59	42	1
	11	0	91	0	17
	1	76	40	21	23
	3	37	30	55	5
	6	21	1	48	15
	1	0	53	0	3
	1	44	35	56	9
	12	31	3	79	8
	14	24	85	4	10
	4	29	45	58	67
	0	56	85	39	36
	9	0	21	4	44
	10	76	1	65	2
	2	0	22	63	59
	1	23	11	75	45
	0	0	28	12	30
	2	62	75	21	75
	3	21	49	37	6
	11	35	58	22	1
	0	43	18	7	7
	19	102	57	18	0
	9	31	54	28	39
	2	31	23	26	18
	5	8	32	15	7
	13	33	25	3	103
	1	41	16	17	46
	2	34	23	77	0
	11	16	6	11	21
	0	24	30	70	82
	19	0	25	37	0
	23	28	0	0	57
	5	28	1	5	13
	11	1	38	43	19
	14	53	8	41	42
	10	0	56	73	7
	0	91	48		35
	0	0	19		4
	5	26	66		90
	1	23	10		23
	2	15	8		11
	7	23	45		23
	6	34	88		41
	1	18			102
	2	30			36
	15	20			2
	8	38			79
	1	63			0
	3	53			26
	8	0			6
	1	8			44
	13	30			20
	0	22			1
	5	15			5
	1	7			87
	0				26
	2				0
	0				0
	5				38
	2				61
	0				28
	11				55
	0				16
	2				100
	0				21
	2				83
	0				15
	4				4
	3				0
	6				40
	6				64
	14				21
	0				45
	4				123
	17				32
	5				37
	5				36
	14				36
	3				54
	0
	0
	1
	4
	6
	18
	0
	26
	3
	9
	8
	0
	18
	11
	8
	1
	2
	8
	2
	8
	5
	0
	13
	2
	21
	13
	0
	5
	2
	16
	0
	0
	0
	3
	11
	0
	4
	0
	2
	0
	8
	3
	7
	1
	0
	1
	0
	0
	1
	10
	24
	0
	2
	4
	10
	1
	9
	1
	10
	6
	14
	6
	2
	5
	11
	8
	6
	6
	9
	12
	14
	12
	20
	0
	4
	3
	10
