# Supplementary material for: MTCH2 controls energy demand and expenditure to fuel anabolism during adipogenesis
Source: EMBO J. 2025 Jan 3;44(4):1007–38. doi: 10.1038/s44318-024-00335-7 (PMC11832942; doi:10.1038/s44318-024-00335-7)
Supplement: Supplementary file 8 — Source data Fig. 4 [file 44318_2024_335_MOESM8_ESM.zip › Figure4/4F.xlsx]

## Sheet: Figure 4F
Experiment 1
				Lipid droplets morphology(Cell %)					Lipid droplets morphology(Cell %)
				Dispersed	Intermidiate	Clustered			Dispersed	Intermidiate	Clustered
			WT_0hr	83.1081	15.5405	1.35135		MKO_0hr	81.1659	17.0404	1.79372
			WT_CM_12hr	70.8333	28.4722	0.694444		MKO_CM_12hr	82.5806	16.129	1.29032
			WT_CM_20hr	90.9774	7.5188	1.50376		MKO_CM_20hr	39.4495	54.1284	6.42202
			WT_CM_30hr	88.7574	10.6509	0.591716		MKO_CM_30hr	36.8056	54.8611	8.33333
				Lipid droplets morphology(Cell %)					Lipid droplets morphology(Cell %)
				Dispersed	Intermidiate	Clustered			Dispersed	Intermidiate	Clustered
			WT_0hr	94.7826	5.21739	0		MKO_0hr	82.7338	15.8273	1.43885
			WT_HBSS_2hr	94.8598	5.14019	0		MKO_HBSS_2hr	24.3636	58.1818	17.4545
			WT_HBSS_4hr	75.5319	24.4681	0		MKO_HBSS_4hr	22.549	63.2353	14.2157
			WT_HBSS_8hr	90.7407	7.40741	1.85185		MKO_HBSS_8hr	18.9369	47.1761	33.887
			WT_HBSS_12hr	73.3906	25.3219	1.28755		MKO_HBSS_12hr	22.2772	42.5743	35.1485
Experiment 2
				Lipid droplets morphology(Cell %)					Lipid droplets morphology(Cell %)
				Dispersed	Intermidiate	Clustered			Dispersed	Intermidiate	Clustered
			WT_0hr	92.8571	4.28571	2.85714		MKO_0hr	81.1659	17.0404	1.79372
			WT_CM_12hr	98.4848	1.51515	0		MKO_CM_12hr	82.6087	14.6739	2.71739
			WT_CM_20hr	98.3051	1.69492	0		MKO_CM_20hr	71.5686	25.4902	2.94118
			WT_CM_30hr	98.5714	1.42857	0		MKO_CM_30hr	48.9583	45.8333	5.20833
				Lipid droplets morphology(Cell %)					Lipid droplets morphology(Cell %)
				Dispersed	Intermidiate	Clustered			Dispersed	Intermidiate	Clustered
			WT_0hr	92.8571	4.28571	2.85714		MKO_0hr	81.1659	17.0404	1.79372
			WT_HBSS_2hr	91.5254	6.77966	1.69492		MKO_HBSS_2hr	45.3608	49.4845	5.15464
			WT_HBSS_4hr	92.9412	7.05882	0		MKO_HBSS_4hr	36.0465	61.6279	2.32558
			WT_HBSS_8hr	67.5676	25.2252	7.20721		MKO_HBSS_8hr	26.6667	57.3333	16
			WT_HBSS_12hr	78.7234	20.2128	1.06383		MKO_HBSS_12hr	35.9712	49.6403	14.3885
