# Supplementary material for: MTCH2 controls energy demand and expenditure to fuel anabolism during adipogenesis
Source: EMBO J. 2025 Jan 3;44(4):1007–38. doi: 10.1038/s44318-024-00335-7 (PMC11832942; doi:10.1038/s44318-024-00335-7)
Supplement: Supplementary file 9 — Source data Fig. 5 [file 44318_2024_335_MOESM9_ESM.zip › Figure5/5A/5A Quantification.xlsx]

## Sheet: 5A_Quantification
Control	KO 96		Control	KO 43		Control	KO 14
797	60		2963	49		2610	153
1835	25		1368	249		6197	66
2412	69		1559	221		2618	334
743	103		1856	295		1133	85
701	216		1125	111		1127	121
3268	216		2431	209		2538	342
939	86		1417	70		2255	169
2045	183		2267	141		1430	107
1306	45		1419	58		3084	131
5691	42			27		2538	270
5691	103						146
2081	302						63
3578	112						753
1105	102						58
1203	88
590	66
	56
