# Supplementary material for: MTCH2 controls energy demand and expenditure to fuel anabolism during adipogenesis
Source: EMBO J. 2025 Jan 3;44(4):1007–38. doi: 10.1038/s44318-024-00335-7 (PMC11832942; doi:10.1038/s44318-024-00335-7)
Supplement: Supplementary file 9 — Source data Fig. 5 [file 44318_2024_335_MOESM9_ESM.zip › Figure5/5B.xlsx]

## Sheet: Fig5B
WT Pparg2	WT Pparg2	KO Pparg2	KO Pparg2	WT Cebpa	WT Cebpa	KO Cebpa	KO Cebpa	WT Cebpb	WT Cebpb	KO Cebpb	KO Cebpb	WT Cebpd	WT Cebpd	KO Cebpd	KO Cebpd
1	266.951	1	10.6264	1	50.247	1	0.677715	1	10.2163	1	0.253333	1	10.544	1	0.431308
0.972598	275.465	1.20319	9.05119	0.741101	61.1812	1.19904	0.747346	0.979839	8.93285	1.02305	0.235721	0.899657	12.206	0.952593	0.466851
