# Supplementary material for: MTCH2 controls energy demand and expenditure to fuel anabolism during adipogenesis
Source: EMBO J. 2025 Jan 3;44(4):1007–38. doi: 10.1038/s44318-024-00335-7 (PMC11832942; doi:10.1038/s44318-024-00335-7)
Supplement: Supplementary file 9 — Source data Fig. 5 [file 44318_2024_335_MOESM9_ESM.zip › Figure5/5C.xlsx]

## Sheet: Figure 4C
	NAD				NADH				NADP				AMP				ATP				AMP/ATP
																						D0
		D0				D0				D0				D0				D0				AMP	ATP
	WT	ng/ng Protein			WT	ng/ng Protein			WT	ng/ng Protein			WT	ng/ng Protein			WT	ng/ng Protein			WT	ng/ng Protein	ng/ng Protein	AMP/ATP Ratio
	Bio.Replicate#1	0.0198			Bio.Replicate#1	0.0123			Bio.Replicate#1	0.0198			Bio.Replicate#1	0.005503			Bio.Replicate#1	0.133371			Bio.Replicate#1	0.005503	0.133371	0.0412608
	Bio.Replicate#2	0.0228			Bio.Replicate#2	0.0144			Bio.Replicate#2	0.0228			Bio.Replicate#2	0.005244			Bio.Replicate#2	0.124216			Bio.Replicate#2	0.005244	0.124216	0.0422168
	Bio.Replicate#3	0.0331			Bio.Replicate#3	0.0088			Bio.Replicate#3	0.0331			Bio.Replicate#3	0.008689			Bio.Replicate#3	0.160736			Bio.Replicate#3	0.008689	0.160736	0.0540576
	Bio.Replicate#4	0.0237			Bio.Replicate#4	0.0137			Bio.Replicate#4	0.0237			Bio.Replicate#4	0.006243			Bio.Replicate#4	0.171506			Bio.Replicate#4	0.006243	0.171506	0.0364011
	KO				KO				KO				KO				KO				KO
	Bio.Replicate#1	0.1378			Bio.Replicate#1	0.2431			Bio.Replicate#1	0.1378			Bio.Replicate#1	0.197798			Bio.Replicate#1	0.55927			Bio.Replicate#1	0.197798	0.55927	0.353672
	Bio.Replicate#2	0.1888			Bio.Replicate#2	0.266			Bio.Replicate#2	0.1888			Bio.Replicate#2	0.122406			Bio.Replicate#2	0.328682			Bio.Replicate#2	0.122406	0.328682	0.372415
	Bio.Replicate#3	0.1522			Bio.Replicate#3	0.2159			Bio.Replicate#3	0.1522			Bio.Replicate#3	0.195151			Bio.Replicate#3	0.439706			Bio.Replicate#3	0.195151	0.439706	0.443822
	Bio.Replicate#4	0.2197			Bio.Replicate#4	0.2402			Bio.Replicate#4	0.2197			Bio.Replicate#4	0.157979			Bio.Replicate#4	0.378676			Bio.Replicate#4	0.157979	0.378676	0.417187
