# Supplementary material for: MTCH2 controls energy demand and expenditure to fuel anabolism during adipogenesis
Source: EMBO J. 2025 Jan 3;44(4):1007–38. doi: 10.1038/s44318-024-00335-7 (PMC11832942; doi:10.1038/s44318-024-00335-7)
Supplement: Supplementary file 9 — Source data Fig. 5 [file 44318_2024_335_MOESM9_ESM.zip › Figure5/5D.xlsx]

## Sheet: Figure 4D
	NAD					NADH					NADP					AMP					ATP
		D0	D6				D0	D6				D0	D6				D0	D6				D0	D6
	WT	ng/ng Protein	ng/ng Protein			WT	ng/ng Protein	ng/ng Protein			WT	ng/ng Protein	ng/ng Protein			WT	ng/ng Protein	ng/ng Protein			WT	ng/ng Protein	ng/ng Protein
	Bio.Replicate#1	0.0198	0.3733			Bio.Replicate#1	0.0123	0.0782			Bio.Replicate#1	0.0198	0.3733			Bio.Replicate#1	0.005503	0.005772			Bio.Replicate#1	0.133371	0.685358
	Bio.Replicate#2	0.0228	0.2581			Bio.Replicate#2	0.0144	0.1479			Bio.Replicate#2	0.0228	0.2581			Bio.Replicate#2	0.005244	0.00499			Bio.Replicate#2	0.124216	0.941991
	Bio.Replicate#3	0.0331	0.4985			Bio.Replicate#3	0.0088	0.1174			Bio.Replicate#3	0.0331	0.4985			Bio.Replicate#3	0.008689	0.00506			Bio.Replicate#3	0.160736	0.516384
	Bio.Replicate#4	0.0237	0.3418			Bio.Replicate#4	0.0137	0.2718			Bio.Replicate#4	0.0237	0.3418			Bio.Replicate#4	0.006243	0.007118			Bio.Replicate#4	0.171506	1.06844
	KO					KO					KO					KO					KO
	Bio.Replicate#1	0.1378	0.05893			Bio.Replicate#1	0.2431	0.0286			Bio.Replicate#1	0.1378	0.05893			Bio.Replicate#1	0.197798	0.014317			Bio.Replicate#1	0.55927	0.143139
	Bio.Replicate#2	0.1888	0.0659517			Bio.Replicate#2	0.266	0.0373			Bio.Replicate#2	0.1888	0.0659517			Bio.Replicate#2	0.122406	0.015554			Bio.Replicate#2	0.328682	0.152653
	Bio.Replicate#3	0.1522	0.0830815			Bio.Replicate#3	0.2159	0.0563			Bio.Replicate#3	0.1522	0.0830815			Bio.Replicate#3	0.195151	0.021416			Bio.Replicate#3	0.439706	0.168641
	Bio.Replicate#4	0.2197	0.0687601			Bio.Replicate#4	0.2402	0.0415			Bio.Replicate#4	0.2197	0.0687601			Bio.Replicate#4	0.157979	0.016665			Bio.Replicate#4	0.378676	0.147043
