# Supplementary material for: MTCH2 controls energy demand and expenditure to fuel anabolism during adipogenesis
Source: EMBO J. 2025 Jan 3;44(4):1007–38. doi: 10.1038/s44318-024-00335-7 (PMC11832942; doi:10.1038/s44318-024-00335-7)
Supplement: Supplementary file 10 — EV Figure Source Data [file 44318_2024_335_MOESM10_ESM.zip]

Archive with 5 entries (5 files):
- Figure_EV1.zip
- Figure_EV2.zip
- Figure_EV3.zip
- Figure_EV4.zip
- Figure_EV5.zip
